# Supplementary material for: Body mass index-associated molecular characteristics involved in tumor immune and metabolic pathways
Source: Cancer Metab. 2020 Sep 25;8:21. doi: 10.1186/s40170-020-00225-6 (PMC7517824; doi:10.1186/s40170-020-00225-6)
Supplement: Supplementary file 3 — Additional file 3. The BMI-related genes. [file 40170_2020_225_MOESM3_ESM.xlsx]

## Sheet: mRNA
Genes	Cancer
FLJ42627	BLCA
OSTC	BLCA
ZNF646	BLCA
AKAP5	CESC
IK	CESC
JMJD5	CESC
GPR143	CHOL
SLC11A1	CHOL
C8orf76	COAD
CHCHD7	COAD
TSPAN31	COAD
BIRC2	COAD+READ
C11orf54	COAD+READ
C2orf64	COAD+READ
CCDC90B	COAD+READ
GGPS1	COAD+READ
HUS1	COAD+READ
IFT20	COAD+READ
LONP1	COAD+READ
NDFIP2	COAD+READ
SLC35B3	COAD+READ
STARD3NL	COAD+READ
TAX1BP1	COAD+READ
TMEM106B	COAD+READ
TMEM87B	COAD+READ
TSPAN31	COAD+READ
YPEL5	COAD+READ
ZNRF2	COAD+READ
2020-03-01	ESCA
2020-03-05	ESCA
2020-09-04	ESCA
2020-09-11	ESCA
ABCA1	ESCA
ABCC9	ESCA
ABCG4	ESCA
ABHD5	ESCA
ABI3	ESCA
ABL2	ESCA
ABLIM1	ESCA
ABR	ESCA
ACAD8	ESCA
ACADVL	ESCA
ACBD3	ESCA
ACD	ESCA
ACOT11	ESCA
ACP2	ESCA
ACPP	ESCA
ACSS2	ESCA
ACTR3	ESCA
ACVR1	ESCA
ACVR1B	ESCA
ADAM12	ESCA
ADAM19	ESCA
ADAMDEC1	ESCA
ADAMTS10	ESCA
ADAMTS12	ESCA
ADAMTS14	ESCA
ADAMTS16	ESCA
ADAMTS2	ESCA
ADAMTS4	ESCA
ADAMTS5	ESCA
ADAMTS7	ESCA
ADAMTSL5	ESCA
ADAT1	ESCA
ADCY2	ESCA
ADCY3	ESCA
ADIPOR2	ESCA
ADO	ESCA
ADORA3	ESCA
ADRA2C	ESCA
ADSL	ESCA
ADSSL1	ESCA
AEBP1	ESCA
AFAP1L1	ESCA
AFTPH	ESCA
AGPAT6	ESCA
AGPAT9	ESCA
AGTR1	ESCA
AIF1	ESCA
AIM1	ESCA
AKAP2	ESCA
AKT3	ESCA
ALDH1L2	ESCA
ALDH3A2	ESCA
ALDH9A1	ESCA
ALG14	ESCA
ALG6	ESCA
ALOX12B	ESCA
ALPK2	ESCA
AMACR	ESCA
AMPH	ESCA
ANGPTL2	ESCA
ANGPTL6	ESCA
ANKRD40	ESCA
ANKRD52	ESCA
ANKRD56	ESCA
ANO10	ESCA
ANO6	ESCA
ANTXR1	ESCA
ANXA5	ESCA
ANXA6	ESCA
ANXA7	ESCA
AOC2	ESCA
AP1M1	ESCA
AP1S1	ESCA
APBA2	ESCA
APBB1	ESCA
APOBEC3B	ESCA
APOC1	ESCA
APOE	ESCA
AQP3	ESCA
AQP9	ESCA
ARAP2	ESCA
ARG1	ESCA
ARHGAP27	ESCA
ARHGAP31	ESCA
ARHGAP32	ESCA
ARHGEF17	ESCA
ARHGEF6	ESCA
ARID5A	ESCA
ARL4A	ESCA
ARSB	ESCA
ASAM	ESCA
ASB2	ESCA
ASPG	ESCA
ASPN	ESCA
ASXL1	ESCA
ATF2	ESCA
ATG9B	ESCA
ATP10A	ESCA
ATP5F1	ESCA
ATP5J	ESCA
ATP5O	ESCA
ATP8A2	ESCA
ATP8B2	ESCA
ATP8B4	ESCA
ATXN1	ESCA
ATXN1L	ESCA
AVPR1A	ESCA
AXL	ESCA
B3GNT9	ESCA
BACH2	ESCA
BARX2	ESCA
BATF3	ESCA
BBOX1	ESCA
BBS4	ESCA
BCAT1	ESCA
BCKDHA	ESCA
BCL2A1	ESCA
BCL2L11	ESCA
BCL6B	ESCA
BEST1	ESCA
BGN	ESCA
BHLHE22	ESCA
BICC1	ESCA
BIN1	ESCA
BLZF1	ESCA
BMF	ESCA
BMP8A	ESCA
BNC2	ESCA
BTBD19	ESCA
BTK	ESCA
BVES	ESCA
C10orf105	ESCA
C10orf11	ESCA
C10orf72	ESCA
C11orf84	ESCA
C11orf95	ESCA
C12orf29	ESCA
C12orf53	ESCA
C12orf75	ESCA
C13orf1	ESCA
C14orf1	ESCA
C14orf145	ESCA
C14orf176	ESCA
C14orf37	ESCA
C14orf49	ESCA
C16orf48	ESCA
C16orf57	ESCA
C16orf86	ESCA
C17orf106	ESCA
C17orf67	ESCA
C17orf70	ESCA
C17orf87	ESCA
C18orf1	ESCA
C19orf35	ESCA
C1orf161	ESCA
C1orf162	ESCA
C1orf177	ESCA
C1orf38	ESCA
C1orf61	ESCA
C1QA	ESCA
C1QB	ESCA
C1QC	ESCA
C1QL4	ESCA
C1QTNF1	ESCA
C1QTNF6	ESCA
C1R	ESCA
C1S	ESCA
C20orf11	ESCA
C20orf151	ESCA
C20orf194	ESCA
C21orf81	ESCA
C22orf26	ESCA
C22orf40	ESCA
C2CD2L	ESCA
C2orf27A	ESCA
C2orf54	ESCA
C2orf55	ESCA
C3	ESCA
C3AR1	ESCA
C4A	ESCA
C4orf34	ESCA
C5AR1	ESCA
C5orf13	ESCA
C5orf58	ESCA
C6orf115	ESCA
C6orf124	ESCA
C6orf174	ESCA
C6orf186	ESCA
C7orf57	ESCA
C7orf58	ESCA
C9orf21	ESCA
CAB39L	ESCA
CALD1	ESCA
CALHM2	ESCA
CALU	ESCA
CAMK1	ESCA
CAMK4	ESCA
CAND2	ESCA
CAPN14	ESCA
CASS4	ESCA
CAST	ESCA
CASZ1	ESCA
CAT	ESCA
CBARA1	ESCA
CBLB	ESCA
CBR3	ESCA
CC2D2A	ESCA
CCBL2	ESCA
CCDC102B	ESCA
CCDC120	ESCA
CCDC132	ESCA
CCDC50	ESCA
CCDC64B	ESCA
CCDC85C	ESCA
CCL11	ESCA
CCL13	ESCA
CCL18	ESCA
CCL3	ESCA
CCL4	ESCA
CCL4L2	ESCA
CCNG1	ESCA
CCR1	ESCA
CCR2	ESCA
CCR5	ESCA
CD14	ESCA
CD163	ESCA
CD177	ESCA
CD180	ESCA
CD1D	ESCA
CD200	ESCA
CD209	ESCA
CD226	ESCA
CD248	ESCA
CD276	ESCA
CD28	ESCA
CD300A	ESCA
CD300C	ESCA
CD300LF	ESCA
CD37	ESCA
CD38	ESCA
CD4	ESCA
CD53	ESCA
CD69	ESCA
CD80	ESCA
CD83	ESCA
CD84	ESCA
CD86	ESCA
CD9	ESCA
CD99L2	ESCA
CDC42EP2	ESCA
CDH11	ESCA
CDH2	ESCA
CDH6	ESCA
CDK7	ESCA
CDK8	ESCA
CDS1	ESCA
CDYL	ESCA
CEACAM4	ESCA
CECR1	ESCA
CELF6	ESCA
CEP170	ESCA
CEP68	ESCA
CERCAM	ESCA
CHID1	ESCA
CHMP4C	ESCA
CHN1	ESCA
CHPF2	ESCA
CHRD	ESCA
CHRNA1	ESCA
CHST1	ESCA
CHST14	ESCA
CHST15	ESCA
CHSY1	ESCA
CKLF	ESCA
CKMT1A	ESCA
CKMT1B	ESCA
CLCA3P	ESCA
CLEC11A	ESCA
CLEC12A	ESCA
CLEC5A	ESCA
CLIC4	ESCA
CLINT1	ESCA
CLIP3	ESCA
CLPX	ESCA
CLTB	ESCA
CLVS1	ESCA
CMAS	ESCA
CMKLR1	ESCA
CMTM3	ESCA
CMTM7	ESCA
CNGA1	ESCA
CNKSR3	ESCA
CNNM2	ESCA
CNPY4	ESCA
CNRIP1	ESCA
CNTNAP1	ESCA
COL12A1	ESCA
COL16A1	ESCA
COL18A1	ESCA
COL1A1	ESCA
COL1A2	ESCA
COL24A1	ESCA
COL27A1	ESCA
COL3A1	ESCA
COL4A1	ESCA
COL4A2	ESCA
COL5A1	ESCA
COL5A2	ESCA
COL5A3	ESCA
COL6A1	ESCA
COL6A2	ESCA
COL6A3	ESCA
COL8A1	ESCA
COLEC12	ESCA
COTL1	ESCA
COX10	ESCA
CPEB3	ESCA
CPXM1	ESCA
CR1	ESCA
CRABP2	ESCA
CRB3	ESCA
CRELD2	ESCA
CRISPLD2	ESCA
CRTC3	ESCA
CRYZL1	ESCA
CSF1	ESCA
CSF1R	ESCA
CSF2RB	ESCA
CSF3R	ESCA
CSGALNACT2	ESCA
CSMD2	ESCA
CSTB	ESCA
CTHRC1	ESCA
CTNNBIP1	ESCA
CTNND1	ESCA
CTRL	ESCA
CTSK	ESCA
CTSL1	ESCA
CTSZ	ESCA
CUBN	ESCA
CXorf21	ESCA
CYBB	ESCA
CYBRD1	ESCA
CYCS	ESCA
CYGB	ESCA
CYP2J2	ESCA
CYP4B1	ESCA
CYP4F12	ESCA
CYP51A1	ESCA
CYS1	ESCA
CYTH4	ESCA
DAAM2	ESCA
DAB2	ESCA
DACT1	ESCA
DACT3	ESCA
DCHS1	ESCA
DCLK2	ESCA
DCLK3	ESCA
DCN	ESCA
DCTN4	ESCA
DDR2	ESCA
DDX19A	ESCA
DDX50	ESCA
DECR1	ESCA
DENND2D	ESCA
DENND3	ESCA
DENND4B	ESCA
DENND5A	ESCA
DERA	ESCA
DGAT1	ESCA
DGKI	ESCA
DKK3	ESCA
DLC1	ESCA
DLGAP3	ESCA
DNAJB11	ESCA
DNAJC28	ESCA
DOCK10	ESCA
DOCK2	ESCA
DOCK3	ESCA
DOCK4	ESCA
DOK2	ESCA
DOK3	ESCA
DOK6	ESCA
DOPEY2	ESCA
DPEP2	ESCA
DPYSL2	ESCA
DPYSL3	ESCA
DPYSL4	ESCA
DRAM1	ESCA
DSC2	ESCA
DSEL	ESCA
DSP	ESCA
DYNLT3	ESCA
DYSF	ESCA
DZIP1L	ESCA
E2F4	ESCA
ECE1	ESCA
ECHDC2	ESCA
ECM2	ESCA
EDC4	ESCA
EDNRA	ESCA
EFEMP2	ESCA
EFNA3	ESCA
EID1	ESCA
ELMO1	ESCA
ELOVL2	ESCA
ELOVL5	ESCA
EMILIN1	ESCA
EMILIN2	ESCA
EMP1	ESCA
EMP2	ESCA
EMP3	ESCA
EMR2	ESCA
EMR4P	ESCA
ENDOU	ESCA
ENG	ESCA
ENOX1	ESCA
ENTPD1	ESCA
EPDR1	ESCA
EPHX2	ESCA
EPN2	ESCA
EPS8L1	ESCA
ESR2	ESCA
ESRP1	ESCA
ESYT1	ESCA
ETHE1	ESCA
ETS1	ESCA
EVC	ESCA
EVI2A	ESCA
EVI2B	ESCA
EVL	ESCA
EVPL	ESCA
EVPLL	ESCA
EXOC1	ESCA
EXPH5	ESCA
F13A1	ESCA
F2R	ESCA
FADS1	ESCA
FADS2	ESCA
FAM101B	ESCA
FAM110C	ESCA
FAM115A	ESCA
FAM117A	ESCA
FAM120AOS	ESCA
FAM159A	ESCA
FAM162A	ESCA
FAM178A	ESCA
FAM179A	ESCA
FAM18B	ESCA
FAM18B2	ESCA
FAM196B	ESCA
FAM198B	ESCA
FAM19A5	ESCA
FAM20C	ESCA
FAM38B	ESCA
FAM3D	ESCA
FAM55C	ESCA
FAM63A	ESCA
FAM65A	ESCA
FAM65C	ESCA
FAP	ESCA
FAT3	ESCA
FBLN1	ESCA
FBLN5	ESCA
FBN1	ESCA
FBN2	ESCA
FBXO18	ESCA
FBXO43	ESCA
FCER1G	ESCA
FCGR1A	ESCA
FCGR1B	ESCA
FCGR1C	ESCA
FCGR2A	ESCA
FCGR2B	ESCA
FCGR2C	ESCA
FCGR3A	ESCA
FCHO2	ESCA
FCN1	ESCA
FCRLA	ESCA
FDPS	ESCA
FDXR	ESCA
FERMT2	ESCA
FES	ESCA
FEZ1	ESCA
FGFR1	ESCA
FGL2	ESCA
FGR	ESCA
FH	ESCA
FHOD1	ESCA
FIBIN	ESCA
FILIP1L	ESCA
FKBP7	ESCA
FKBP9	ESCA
FKBPL	ESCA
FLG	ESCA
FLJ33360	ESCA
FLJ42709	ESCA
FLT4	ESCA
FMNL1	ESCA
FMNL2	ESCA
FMNL3	ESCA
FMO1	ESCA
FMOD	ESCA
FN1	ESCA
FNBP1	ESCA
FNDC1	ESCA
FNDC3B	ESCA
FOLR2	ESCA
FOXF1	ESCA
FOXF2	ESCA
FOXP3	ESCA
FOXS1	ESCA
FPGT	ESCA
FPR1	ESCA
FPR2	ESCA
FPR3	ESCA
FSTL1	ESCA
FTL	ESCA
FUT11	ESCA
FXYD2	ESCA
FXYD6	ESCA
FYN	ESCA
GALNT10	ESCA
GALNT2	ESCA
GANAB	ESCA
GDPD3	ESCA
GFRA2	ESCA
GGT5	ESCA
GGT6	ESCA
GIMAP5	ESCA
GIMAP8	ESCA
GIPC1	ESCA
GJC1	ESCA
GJD3	ESCA
GLG1	ESCA
GLIPR1	ESCA
GLIPR2	ESCA
GLIS1	ESCA
GLIS2	ESCA
GLIS3	ESCA
GLRX2	ESCA
GLS	ESCA
GLT25D1	ESCA
GLT8D2	ESCA
GLTP	ESCA
GNA12	ESCA
GNAI2	ESCA
GNB4	ESCA
GNB5	ESCA
GNG2	ESCA
GNRHR	ESCA
GNS	ESCA
GOLGA2	ESCA
GP5	ESCA
GPBAR1	ESCA
GPC6	ESCA
GPD1L	ESCA
GPR124	ESCA
GPR141	ESCA
GPR162	ESCA
GPR173	ESCA
GPR176	ESCA
GPR34	ESCA
GPR65	ESCA
GPR84	ESCA
GPR85	ESCA
GPRC5B	ESCA
GPSM3	ESCA
GPT2	ESCA
GPX7	ESCA
GPX8	ESCA
GRAMD1A	ESCA
GREB1	ESCA
GRPEL2	ESCA
GRTP1	ESCA
GSTT2	ESCA
GTF2B	ESCA
GTF2IRD1	ESCA
GUCY1A2	ESCA
GUCY1A3	ESCA
GUCY1B3	ESCA
GXYLT2	ESCA
GYPE	ESCA
H6PD	ESCA
HAPLN3	ESCA
HAS2	ESCA
HAVCR2	ESCA
HCK	ESCA
HCST	ESCA
HDAC7	ESCA
HEBP2	ESCA
HECW1	ESCA
HEG1	ESCA
HEXA	ESCA
HEYL	ESCA
HGF	ESCA
HHEX	ESCA
HHIPL1	ESCA
HIC1	ESCA
HK3	ESCA
HLA-DOA	ESCA
HLA-DPA1	ESCA
HLA-DPB1	ESCA
HLA-DRB1	ESCA
HLA-DRB5	ESCA
HMGCR	ESCA
HMGCS1	ESCA
HNRNPAB	ESCA
HOOK1	ESCA
HOXD1	ESCA
HRH2	ESCA
HSD11B1	ESCA
HSD17B14	ESCA
HSPA12B	ESCA
HSPA5	ESCA
HSPB2	ESCA
HSPC159	ESCA
HSPG2	ESCA
HTRA1	ESCA
HTRA3	ESCA
HUNK	ESCA
HYDIN	ESCA
ICAM1	ESCA
IFFO1	ESCA
IFI30	ESCA
IGDCC4	ESCA
IGF1R	ESCA
IGF2	ESCA
IGFBP7	ESCA
IGSF6	ESCA
IL10RA	ESCA
IL12RB1	ESCA
IL15RA	ESCA
IL17RE	ESCA
IL18BP	ESCA
IL1R1	ESCA
IL21R	ESCA
IL2RA	ESCA
IL2RB	ESCA
IL4I1	ESCA
IL6ST	ESCA
IL7R	ESCA
ILK	ESCA
IQSEC1	ESCA
ISLR	ESCA
ITGA1	ESCA
ITGA11	ESCA
ITGA4	ESCA
ITGA5	ESCA
ITGA6	ESCA
ITGA9	ESCA
ITGAL	ESCA
ITGAX	ESCA
ITGB1	ESCA
ITGB2	ESCA
ITGB3	ESCA
JAK3	ESCA
JAKMIP2	ESCA
JAM3	ESCA
JDP2	ESCA
KANK2	ESCA
KCNA3	ESCA
KCNAB2	ESCA
KCND2	ESCA
KCNE4	ESCA
KCNJ8	ESCA
KCNK13	ESCA
KCNK6	ESCA
KCNN2	ESCA
KCNN3	ESCA
KCNQ3	ESCA
KCNT2	ESCA
KDELC1	ESCA
KIAA0020	ESCA
KIAA0754	ESCA
KIAA0922	ESCA
KIAA1191	ESCA
KIAA1462	ESCA
KIAA1543	ESCA
KIAA1614	ESCA
KIAA1737	ESCA
KIAA1755	ESCA
KIAA1875	ESCA
KIAA1949	ESCA
KIF21A	ESCA
KIF26B	ESCA
KIF5C	ESCA
KIRREL	ESCA
KLF5	ESCA
KLHL5	ESCA
KLHL6	ESCA
KLK7	ESCA
KMO	ESCA
KRIT1	ESCA
KRT13	ESCA
KRT4	ESCA
LAIR1	ESCA
LAMA2	ESCA
LAMA4	ESCA
LAMA5	ESCA
LAMB1	ESCA
LAMC1	ESCA
LAPTM5	ESCA
LASS2	ESCA
LBH	ESCA
LCAT	ESCA
LCMT1	ESCA
LCP1	ESCA
LCP2	ESCA
LEPRE1	ESCA
LEPREL2	ESCA
LGMN	ESCA
LHFP	ESCA
LILRA1	ESCA
LILRA2	ESCA
LILRA5	ESCA
LILRA6	ESCA
LILRB1	ESCA
LILRB2	ESCA
LILRB3	ESCA
LILRB4	ESCA
LILRB5	ESCA
LIMD2	ESCA
LIN52	ESCA
LIN7A	ESCA
LIPA	ESCA
LIX1L	ESCA
LMCD1	ESCA
LMO7	ESCA
LNX1	ESCA
LNX2	ESCA
LOC100134229	ESCA
LOC145783	ESCA
LOC283922	ESCA
LOC339524	ESCA
LOC388955	ESCA
LOC441208	ESCA
LOC441455	ESCA
LOC643008	ESCA
LOC650623	ESCA
LOC728989	ESCA
LOC729799	ESCA
LOH12CR1	ESCA
LOX	ESCA
LOXL2	ESCA
LOXL3	ESCA
LPAR4	ESCA
LPAR5	ESCA
LPL	ESCA
LPPR4	ESCA
LRCH2	ESCA
LRCH3	ESCA
LRIG1	ESCA
LRP1	ESCA
LRPAP1	ESCA
LRRC15	ESCA
LRRC25	ESCA
LRRC32	ESCA
LRRC33	ESCA
LRRC8C	ESCA
LRRFIP2	ESCA
LSAMP	ESCA
LSP1	ESCA
LTBP1	ESCA
LTBP2	ESCA
LUM	ESCA
LY96	ESCA
LYPD2	ESCA
LYPD6	ESCA
MAGED4B	ESCA
MAGEL2	ESCA
MAN2B1	ESCA
MANSC1	ESCA
MAP1A	ESCA
MAP1B	ESCA
MAP1S	ESCA
MAP2K4	ESCA
MAP3K12	ESCA
MAP3K13	ESCA
MAP3K9	ESCA
MAP7	ESCA
MAPK13	ESCA
MAPK3	ESCA
MATN3	ESCA
MCAM	ESCA
MCM5	ESCA
MDC1	ESCA
ME1	ESCA
MEIS3	ESCA
METTL9	ESCA
MFAP4	ESCA
MFRP	ESCA
MGC16142	ESCA
MGC57346	ESCA
MGC72080	ESCA
MIAT	ESCA
MINK1	ESCA
MIOS	ESCA
MIPEP	ESCA
MKL1	ESCA
MLF2	ESCA
MLLT4	ESCA
MMD	ESCA
MMP16	ESCA
MMP19	ESCA
MMP2	ESCA
MMP23B	ESCA
MMP9	ESCA
MNDA	ESCA
MORC3	ESCA
MOSPD3	ESCA
MOV10L1	ESCA
MPDZ	ESCA
MPEG1	ESCA
MPP7	ESCA
MPZL3	ESCA
MRAS	ESCA
MRC1	ESCA
MRC2	ESCA
MRGPRF	ESCA
MRPL22	ESCA
MRPL39	ESCA
MRPS30	ESCA
MRPS31	ESCA
MS4A14	ESCA
MS4A4A	ESCA
MS4A6A	ESCA
MS4A7	ESCA
MSC	ESCA
MSR1	ESCA
MST4	ESCA
MT1F	ESCA
MTA3	ESCA
MTR	ESCA
MUC15	ESCA
MVK	ESCA
MXRA8	ESCA
MYH9	ESCA
MYLK	ESCA
MYO1F	ESCA
MYO1G	ESCA
MYO1H	ESCA
MYO9B	ESCA
N4BP3	ESCA
NACAD	ESCA
NAGA	ESCA
NAGLU	ESCA
NAIP	ESCA
NBPF9	ESCA
NCF1	ESCA
NCF1B	ESCA
NCF1C	ESCA
NCKAP1L	ESCA
NCKAP5L	ESCA
NCOR2	ESCA
NCRNA00174	ESCA
NDEL1	ESCA
NDFIP2	ESCA
NDN	ESCA
NDUFA4	ESCA
NDUFA9	ESCA
NEBL	ESCA
NFAM1	ESCA
NFATC3	ESCA
NFKB2	ESCA
NHP2	ESCA
NHSL1	ESCA
NHSL2	ESCA
NID1	ESCA
NID2	ESCA
NINJ1	ESCA
NIPAL1	ESCA
NIPAL2	ESCA
NKX6-1	ESCA
NLGN4X	ESCA
NLRC4	ESCA
NLRX1	ESCA
NNMT	ESCA
NOX4	ESCA
NPR1	ESCA
NPR2	ESCA
NR2F1	ESCA
NRK	ESCA
NRP1	ESCA
NRTN	ESCA
NSDHL	ESCA
NTM	ESCA
NTNG2	ESCA
NTRK1	ESCA
NUAK1	ESCA
NUAK2	ESCA
NWD1	ESCA
NXF1	ESCA
OLFML1	ESCA
OLFML2B	ESCA
OLFML3	ESCA
OLR1	ESCA
OSBPL2	ESCA
OSCAR	ESCA
OTUB2	ESCA
OVOL1	ESCA
OXR1	ESCA
P2RX4	ESCA
P2RX7	ESCA
P2RY13	ESCA
P2RY2	ESCA
P2RY8	ESCA
P4HA1	ESCA
P4HA3	ESCA
PABPC4L	ESCA
PABPC5	ESCA
PAK4	ESCA
PALM2-AKAP2	ESCA
PARVA	ESCA
PARVG	ESCA
PCCA	ESCA
PCDH12	ESCA
PCDHB5	ESCA
PCNX	ESCA
PCOLCE	ESCA
PDCD1LG2	ESCA
PDCD6IP	ESCA
PDE6G	ESCA
PDGFRA	ESCA
PDGFRB	ESCA
PDIA4	ESCA
PDLIM3	ESCA
PDPN	ESCA
PDPR	ESCA
PEG3	ESCA
PEX1	ESCA
PGCP	ESCA
PGM2	ESCA
PGR	ESCA
PHC2	ESCA
PHF19	ESCA
PHLDB1	ESCA
PHYHIPL	ESCA
PI4KA	ESCA
PIGL	ESCA
PIK3AP1	ESCA
PIK3CD	ESCA
PIK3CG	ESCA
PIK3R5	ESCA
PIK3R6	ESCA
PILRA	ESCA
PIM2	ESCA
PIP4K2A	ESCA
PITX1	ESCA
PKD2	ESCA
PKP3	ESCA
PLA2G12A	ESCA
PLA2G15	ESCA
PLA2G4C	ESCA
PLA2G4F	ESCA
PLA2G7	ESCA
PLBD2	ESCA
PLCL1	ESCA
PLD2	ESCA
PLD3	ESCA
PLEK	ESCA
PLEKHG6	ESCA
PLEKHO1	ESCA
PLEKHO2	ESCA
PLIN3	ESCA
PLXDC1	ESCA
PLXNC1	ESCA
PLXND1	ESCA
PMM2	ESCA
PMP22	ESCA
PNMA6A	ESCA
PNMAL2	ESCA
PODN	ESCA
POLR1D	ESCA
POLR3A	ESCA
POMC	ESCA
POPDC2	ESCA
POSTN	ESCA
PP14571	ESCA
PPAPDC3	ESCA
PPDPF	ESCA
PPL	ESCA
PPP1CB	ESCA
PPP2R1A	ESCA
PPT1	ESCA
PRAM1	ESCA
PREX1	ESCA
PRKD1	ESCA
PRKG1	ESCA
PRR16	ESCA
PRRG2	ESCA
PRSS27	ESCA
PSAP	ESCA
PSCA	ESCA
PTGDR	ESCA
PTGFR	ESCA
PTGIR	ESCA
PTH1R	ESCA
PTK6	ESCA
PTP4A3	ESCA
PTPLAD2	ESCA
PTPRC	ESCA
PTS	ESCA
PURG	ESCA
PXDN	ESCA
RAB10	ESCA
RAB11A	ESCA
RAB25	ESCA
RAB26	ESCA
RAB2A	ESCA
RAB30	ESCA
RAB33A	ESCA
RAB39	ESCA
RAB39B	ESCA
RAB3D	ESCA
RAB3IL1	ESCA
RAB40C	ESCA
RAB42	ESCA
RAB5A	ESCA
RAB5B	ESCA
RAB5C	ESCA
RAB8B	ESCA
RAB9A	ESCA
RABIF	ESCA
RAC1	ESCA
RAET1E	ESCA
RALA	ESCA
RANBP9	ESCA
RAPGEF1	ESCA
RAPGEF4	ESCA
RAPGEFL1	ESCA
RARRES2	ESCA
RARS	ESCA
RASAL1	ESCA
RASGRF2	ESCA
RASGRP4	ESCA
RASL10B	ESCA
RASSF4	ESCA
RASSF8	ESCA
RBM47	ESCA
RBM9	ESCA
RBMS3	ESCA
RCN3	ESCA
RCOR1	ESCA
RCSD1	ESCA
RDH12	ESCA
RDH13	ESCA
RECK	ESCA
REEP6	ESCA
REM1	ESCA
RENBP	ESCA
REPS1	ESCA
REV3L	ESCA
REXO2	ESCA
RFFL	ESCA
RFTN1	ESCA
RG9MTD2	ESCA
RGL1	ESCA
RGS18	ESCA
RGS9	ESCA
RHBG	ESCA
RHCE	ESCA
RHOBTB1	ESCA
RILPL2	ESCA
RMND5B	ESCA
RNASE2	ESCA
RNF160	ESCA
RNF166	ESCA
RNF215	ESCA
RNF6	ESCA
RP1	ESCA
RRN3P2	ESCA
RSPH3	ESCA
RTCD1	ESCA
RTN1	ESCA
RTN4RL2	ESCA
RUNX1	ESCA
RUNX1T1	ESCA
RWDD1	ESCA
S100A14	ESCA
S100A16	ESCA
S1PR3	ESCA
SACS	ESCA
SALL2	ESCA
SAMD4A	ESCA
SAMSN1	ESCA
SAP18	ESCA
SART1	ESCA
SASH3	ESCA
SC4MOL	ESCA
SC5DL	ESCA
SCARA3	ESCA
SCARF2	ESCA
SCEL	ESCA
SCG5	ESCA
SCLY	ESCA
SCN1B	ESCA
SCN5A	ESCA
SCNN1A	ESCA
SCUBE2	ESCA
SDC2	ESCA
SDC3	ESCA
SDS	ESCA
SEL1L	ESCA
SELPLG	ESCA
SEMA5B	ESCA
SEMA6B	ESCA
SEPN1	ESCA
SERAC1	ESCA
SERPINB1	ESCA
SERPINF1	ESCA
SERPING1	ESCA
SERPINH1	ESCA
SESTD1	ESCA
SF3B2	ESCA
SFMBT2	ESCA
SFRS15	ESCA
SFRS2B	ESCA
SFXN3	ESCA
SGCB	ESCA
SGCD	ESCA
SGTB	ESCA
SH2B3	ESCA
SH2D3C	ESCA
SH3YL1	ESCA
SHC4	ESCA
SHFM1	ESCA
SHMT1	ESCA
SHPK	ESCA
SIGLEC1	ESCA
SIGLEC10	ESCA
SIGLEC5	ESCA
SIGLEC7	ESCA
SIGLEC9	ESCA
SIGLECP3	ESCA
SIPA1	ESCA
SIRPB1	ESCA
SLA	ESCA
SLAMF1	ESCA
SLAMF7	ESCA
SLAMF8	ESCA
SLC11A1	ESCA
SLC12A4	ESCA
SLC15A4	ESCA
SLC22A17	ESCA
SLC25A23	ESCA
SLC25A43	ESCA
SLC27A3	ESCA
SLC2A5	ESCA
SLC2A6	ESCA
SLC35A3	ESCA
SLC35B4	ESCA
SLC35F1	ESCA
SLC35F2	ESCA
SLC38A6	ESCA
SLC39A1	ESCA
SLC39A13	ESCA
SLC43A3	ESCA
SLC45A1	ESCA
SLC6A4	ESCA
SLC6A6	ESCA
SLC7A6OS	ESCA
SLC8A1	ESCA
SLC9A3R1	ESCA
SMAD7	ESCA
SMAGP	ESCA
SMAP1	ESCA
SMCR7	ESCA
SMPD2	ESCA
SMPDL3A	ESCA
SMYD3	ESCA
SNAPC5	ESCA
SNCAIP	ESCA
SNTB2	ESCA
SNX16	ESCA
SNX20	ESCA
SOAT1	ESCA
SOBP	ESCA
SORBS3	ESCA
SPARC	ESCA
SPI1	ESCA
SPOCK1	ESCA
SPON1	ESCA
SRGAP2	ESCA
SRGN	ESCA
SSC5D	ESCA
ST3GAL2	ESCA
ST3GAL3	ESCA
ST6GAL1	ESCA
ST6GALNAC5	ESCA
ST7OT1	ESCA
STAB1	ESCA
STAP1	ESCA
STAP2	ESCA
STARD13	ESCA
STARD8	ESCA
STAT4	ESCA
STAT5B	ESCA
STC1	ESCA
STC2	ESCA
STK32B	ESCA
STRAP	ESCA
STRN	ESCA
STX19	ESCA
STX2	ESCA
STXBP5	ESCA
STYK1	ESCA
STYXL1	ESCA
SUCNR1	ESCA
SUGT1	ESCA
SULF1	ESCA
SULT2B1	ESCA
SV2A	ESCA
SVEP1	ESCA
SYDE1	ESCA
SYNE1	ESCA
SYNPO	ESCA
SYT11	ESCA
SYT14	ESCA
SYTL5	ESCA
TACC1	ESCA
TAGLN	ESCA
TAS1R1	ESCA
TBC1D1	ESCA
TBX15	ESCA
TBX18	ESCA
TBX5	ESCA
TBXA2R	ESCA
TCEAL7	ESCA
TCF4	ESCA
TCHP	ESCA
TCN2	ESCA
TCP11L1	ESCA
TECR	ESCA
TECTA	ESCA
TEDDM1	ESCA
TENC1	ESCA
TET1	ESCA
TFEC	ESCA
TGFB1I1	ESCA
TGFB2	ESCA
TGFB3	ESCA
TGFBR1	ESCA
TGIF2	ESCA
THAP11	ESCA
THBS1	ESCA
THPO	ESCA
THY1	ESCA
TIE1	ESCA
TIMP2	ESCA
TLN1	ESCA
TLR1	ESCA
TLR2	ESCA
TLR4	ESCA
TLR8	ESCA
TLR9	ESCA
TM6SF1	ESCA
TM7SF2	ESCA
TMEM106A	ESCA
TMEM117	ESCA
TMEM119	ESCA
TMEM121	ESCA
TMEM140	ESCA
TMEM149	ESCA
TMEM169	ESCA
TMEM176B	ESCA
TMEM184A	ESCA
TMEM184B	ESCA
TMEM194B	ESCA
TMEM200C	ESCA
TMEM26	ESCA
TMEM61	ESCA
TMPRSS4	ESCA
TMSB15A	ESCA
TNFAIP8L2	ESCA
TNFRSF4	ESCA
TNFRSF9	ESCA
TNFSF12	ESCA
TNFSF12-TNFSF13	ESCA
TNS1	ESCA
TOM1L2	ESCA
TOR3A	ESCA
TP53I3	ESCA
TPP1	ESCA
TRAK2	ESCA
TRAM2	ESCA
TRDMT1	ESCA
TREM2	ESCA
TRIM44	ESCA
TRIM59	ESCA
TRIM7	ESCA
TRIP10	ESCA
TRO	ESCA
TRPC3	ESCA
TRPV2	ESCA
TSHZ3	ESCA
TSPAN11	ESCA
TSPAN32	ESCA
TSPAN4	ESCA
TSPAN6	ESCA
TSPYL2	ESCA
TSPYL3	ESCA
TSTD2	ESCA
TTC22	ESCA
TUB	ESCA
TUBD1	ESCA
TWF1	ESCA
TXLNA	ESCA
TXLNB	ESCA
TXN	ESCA
TXNDC15	ESCA
TXNDC9	ESCA
TYROBP	ESCA
UBE2G1	ESCA
UBE2QL1	ESCA
UBE2Z	ESCA
UBN1	ESCA
UCHL3	ESCA
UFC1	ESCA
UGGT1	ESCA
UHRF1BP1L	ESCA
UPK3BL	ESCA
UQCRC2	ESCA
USP11	ESCA
USP16	ESCA
USP30	ESCA
USP44	ESCA
USP51	ESCA
USP6NL	ESCA
USP7	ESCA
UTS2D	ESCA
VAC14	ESCA
VAMP8	ESCA
VASH1	ESCA
VCAM1	ESCA
VCAN	ESCA
VGLL3	ESCA
VIM	ESCA
VPS29	ESCA
VSIG4	ESCA
VTA1	ESCA
VTN	ESCA
WDFY4	ESCA
WDR86	ESCA
WIBG	ESCA
WIPF1	ESCA
WISP1	ESCA
WNT2	ESCA
WSB2	ESCA
WSCD2	ESCA
XDH	ESCA
XIRP1	ESCA
XKRX	ESCA
XYLT2	ESCA
YEATS2	ESCA
YIPF4	ESCA
YOD1	ESCA
YPEL4	ESCA
YWHAH	ESCA
YWHAZ	ESCA
ZBTB2	ESCA
ZBTB32	ESCA
ZBTB47	ESCA
ZBTB7B	ESCA
ZC3H10	ESCA
ZC3H7B	ESCA
ZCCHC2	ESCA
ZCCHC24	ESCA
ZDBF2	ESCA
ZDHHC21	ESCA
ZDHHC7	ESCA
ZEB1	ESCA
ZEB2	ESCA
ZFP28	ESCA
ZFP62	ESCA
ZFP92	ESCA
ZIK1	ESCA
ZNF142	ESCA
ZNF208	ESCA
ZNF219	ESCA
ZNF256	ESCA
ZNF319	ESCA
ZNF329	ESCA
ZNF347	ESCA
ZNF415	ESCA
ZNF423	ESCA
ZNF43	ESCA
ZNF431	ESCA
ZNF438	ESCA
ZNF469	ESCA
ZNF471	ESCA
ZNF484	ESCA
ZNF521	ESCA
ZNF532	ESCA
ZNF561	ESCA
ZNF568	ESCA
ZNF569	ESCA
ZNF57	ESCA
ZNF570	ESCA
ZNF582	ESCA
ZNF618	ESCA
ZNF660	ESCA
ZNF804A	ESCA
ZNF823	ESCA
ZNF827	ESCA
ZNF829	ESCA
ZNF835	ESCA
ABP1	LIHC
ALOX12P2	LIHC
ANKRA2	LIHC
C16orf87	LIHC
C4orf41	LIHC
CADPS2	LIHC
CBR4	LIHC
CYP2C19	LIHC
EXTL3	LIHC
F11	LIHC
IL18R1	LIHC
LARP1B	LIHC
LPPR4	LIHC
MFSD8	LIHC
PDE11A	LIHC
PNRC1	LIHC
PPAP2C	LIHC
PXDNL	LIHC
RRM2B	LIHC
SENP6	LIHC
SERHL	LIHC
SESN1	LIHC
SIRPB2	LIHC
SLC25A30	LIHC
SLC38A2	LIHC
SOX18	LIHC
TMEM30A	LIHC
TRMT11	LIHC
USH2A	LIHC
ZCCHC9	LIHC
ZNF233	LIHC
ZNF330	LIHC
FAM27C	READ
?	UCEC
?	UCEC
A2LD1	UCEC
AAGAB	UCEC
ABHD11	UCEC
ABHD12	UCEC
ABHD13	UCEC
ABHD14A	UCEC
ABHD15	UCEC
ABTB1	UCEC
ABTB2	UCEC
ACAA1	UCEC
ACAD10	UCEC
ACAD11	UCEC
ACAD9	UCEC
ACBD5	UCEC
ACLY	UCEC
ACOT8	UCEC
ACTL6A	UCEC
ACTR2	UCEC
ACTR3	UCEC
ACTR3B	UCEC
ACYP2	UCEC
ADAM10	UCEC
ADAM32	UCEC
ADAMTS8	UCEC
ADAMTSL3	UCEC
ADARB1	UCEC
ADAT1	UCEC
ADH5	UCEC
ADNP2	UCEC
ADSL	UCEC
AFARP1	UCEC
AFF4	UCEC
AGGF1	UCEC
AGPAT9	UCEC
AKAP1	UCEC
AKAP13	UCEC
AKAP5	UCEC
ALDH1A1	UCEC
ALPP	UCEC
ALPPL2	UCEC
AMBP	UCEC
AMIGO2	UCEC
AMPH	UCEC
ANAPC7	UCEC
ANGPT1	UCEC
ANGPTL6	UCEC
ANKMY1	UCEC
ANKRD13D	UCEC
ANKRD16	UCEC
ANKRD32	UCEC
ANKRD40	UCEC
ANKS1B	UCEC
ANO1	UCEC
ANO4	UCEC
ANO6	UCEC
AOC2	UCEC
AP1AR	UCEC
AP3M1	UCEC
AP4E1	UCEC
APC	UCEC
APPBP2	UCEC
ARF6	UCEC
ARHGAP39	UCEC
ARHGAP42	UCEC
ARL5A	UCEC
ARL5B	UCEC
ARL6IP6	UCEC
ARPP19	UCEC
ARRDC3	UCEC
ARSA	UCEC
ASB12	UCEC
ASB16	UCEC
ASNSD1	UCEC
ATAD3C	UCEC
ATAD5	UCEC
ATF6B	UCEC
ATG12	UCEC
ATL2	UCEC
ATMIN	UCEC
ATP13A3	UCEC
ATP5D	UCEC
ATP5G2	UCEC
ATP5I	UCEC
ATXN1L	UCEC
ATXN7L3	UCEC
B3GNT2	UCEC
B4GALT1	UCEC
B9D2	UCEC
BACH1	UCEC
BAIAP3	UCEC
BARD1	UCEC
BAT2L1	UCEC
BCAS2	UCEC
BCL3	UCEC
BCLAF1	UCEC
BECN1	UCEC
BEND3	UCEC
BLCAP	UCEC
BLM	UCEC
BLOC1S1	UCEC
BMF	UCEC
BMP2K	UCEC
BMS1	UCEC
BOK	UCEC
BRCA1	UCEC
BRCA2	UCEC
BRCC3	UCEC
BRIP1	UCEC
BRIX1	UCEC
BTBD1	UCEC
BUB1B	UCEC
BZW1	UCEC
C10orf107	UCEC
C10orf119	UCEC
C10orf12	UCEC
C10orf79	UCEC
C10orf81	UCEC
C10orf95	UCEC
C11orf2	UCEC
C11orf66	UCEC
C11orf67	UCEC
C11orf92	UCEC
C11orf93	UCEC
C12orf4	UCEC
C12orf41	UCEC
C12orf49	UCEC
C12orf5	UCEC
C14orf109	UCEC
C14orf129	UCEC
C16orf13	UCEC
C16orf63	UCEC
C16orf93	UCEC
C17orf104	UCEC
C17orf65	UCEC
C17orf71	UCEC
C17orf72	UCEC
C18orf19	UCEC
C19orf24	UCEC
C1orf103	UCEC
C1orf115	UCEC
C1orf130	UCEC
C1orf131	UCEC
C1orf173	UCEC
C1orf228	UCEC
C1orf55	UCEC
C1orf58	UCEC
C1orf83	UCEC
C1orf91	UCEC
C20orf177	UCEC
C20orf26	UCEC
C21orf122	UCEC
C21orf125	UCEC
C22orf30	UCEC
C22orf36	UCEC
C2orf24	UCEC
C2orf28	UCEC
C2orf50	UCEC
C2orf62	UCEC
C2orf69	UCEC
C2orf70	UCEC
C3	UCEC
C3orf15	UCEC
C3orf18	UCEC
C3orf38	UCEC
C3orf39	UCEC
C3orf47	UCEC
C4orf3	UCEC
C4orf46	UCEC
C4orf48	UCEC
C5orf22	UCEC
C5orf24	UCEC
C5orf35	UCEC
C5orf43	UCEC
C5orf44	UCEC
C5orf49	UCEC
C5orf51	UCEC
C5orf55	UCEC
C6orf108	UCEC
C6orf115	UCEC
C6orf154	UCEC
C6orf217	UCEC
C6orf223	UCEC
C6orf48	UCEC
C8orf79	UCEC
C9orf116	UCEC
C9orf117	UCEC
C9orf171	UCEC
C9orf24	UCEC
C9orf30	UCEC
C9orf41	UCEC
C9orf50	UCEC
C9orf64	UCEC
C9orf70	UCEC
C9orf9	UCEC
C9orf98	UCEC
CACNA1A	UCEC
CALR	UCEC
CAMK2B	UCEC
CAPSL	UCEC
CASP3	UCEC
CASP8AP2	UCEC
CBFB	UCEC
CBX5	UCEC
CCDC106	UCEC
CCDC108	UCEC
CCDC111	UCEC
CCDC117	UCEC
CCDC13	UCEC
CCDC147	UCEC
CCDC151	UCEC
CCDC153	UCEC
CCDC154	UCEC
CCDC17	UCEC
CCDC19	UCEC
CCDC21	UCEC
CCDC24	UCEC
CCDC33	UCEC
CCDC37	UCEC
CCDC42B	UCEC
CCDC43	UCEC
CCDC47	UCEC
CCDC61	UCEC
CCDC68	UCEC
CCDC74A	UCEC
CCDC74B	UCEC
CCDC75	UCEC
CCDC78	UCEC
CCDC85C	UCEC
CCDC93	UCEC
CCNA2	UCEC
CCNDBP1	UCEC
CCNE2	UCEC
CCNG2	UCEC
CCNK	UCEC
CCNY	UCEC
CCNYL1	UCEC
CD151	UCEC
CD164L2	UCEC
CD81	UCEC
CDC27	UCEC
CDC40	UCEC
CDC42SE2	UCEC
CDC5L	UCEC
CDC6	UCEC
CDC7	UCEC
CDHR3	UCEC
CDHR4	UCEC
CDK2AP2	UCEC
CDKN2AIP	UCEC
CDR2	UCEC
CDV3	UCEC
CEACAM19	UCEC
CEBPZ	UCEC
CENPK	UCEC
CENPN	UCEC
CENPO	UCEC
CENPQ	UCEC
CEP164	UCEC
CEP76	UCEC
CEP78	UCEC
CES8	UCEC
CFB	UCEC
CGREF1	UCEC
CHAC2	UCEC
CHCHD10	UCEC
CHCHD6	UCEC
CHD1	UCEC
CHEK1	UCEC
CHID1	UCEC
CHST10	UCEC
CISH	UCEC
CITED4	UCEC
CKAP2L	UCEC
CLSPN	UCEC
CLTC	UCEC
CMPK1	UCEC
CN5H6.4	UCEC
CNGA4	UCEC
CNPY2	UCEC
COIL	UCEC
COL4A3BP	UCEC
COL5A2	UCEC
COMMD7	UCEC
COMMD8	UCEC
COPS2	UCEC
COQ10B	UCEC
CORO1C	UCEC
COX11	UCEC
CPNE1	UCEC
CPNE8	UCEC
CPT2	UCEC
CPZ	UCEC
CRELD1	UCEC
CRKL	UCEC
CRLF3	UCEC
CRTC2	UCEC
CRYM	UCEC
CST3	UCEC
CST6	UCEC
CTCF	UCEC
CTSF	UCEC
CTSH	UCEC
CTSL2	UCEC
CTTN	UCEC
CUL4A	UCEC
CWC22	UCEC
CXADR	UCEC
CXorf56	UCEC
CYB561D1	UCEC
CYB5R4	UCEC
CYHR1	UCEC
CYP27B1	UCEC
DBR1	UCEC
DCAF7	UCEC
DCDC1	UCEC
DCK	UCEC
DCLRE1B	UCEC
DCUN1D1	UCEC
DDI2	UCEC
DDX18	UCEC
DDX19A	UCEC
DDX19B	UCEC
DDX21	UCEC
DDX3X	UCEC
DDX42	UCEC
DDX47	UCEC
DDX5	UCEC
DDX52	UCEC
DEFB1	UCEC
DERA	UCEC
DEXI	UCEC
DGAT1	UCEC
DHRS1	UCEC
DHRS2	UCEC
DHX29	UCEC
DHX36	UCEC
DHX8	UCEC
DICER1	UCEC
DIP2B	UCEC
DIS3L2	UCEC
DMKN	UCEC
DNA2	UCEC
DNAH2	UCEC
DNAI1	UCEC
DNAJB14	UCEC
DNAJB2	UCEC
DNAJB4	UCEC
DNTTIP2	UCEC
DOM3Z	UCEC
DONSON	UCEC
DOPEY2	UCEC
DPP7	UCEC
DPP8	UCEC
DSC2	UCEC
DSC3	UCEC
DSCR3	UCEC
DSG2	UCEC
DTL	UCEC
DTNB	UCEC
DTX1	UCEC
DUSP22	UCEC
DUSP3	UCEC
DYNLL2	UCEC
DYNLRB1	UCEC
E2F2	UCEC
E2F3	UCEC
EAF1	UCEC
EDEM2	UCEC
EFCAB1	UCEC
EFTUD2	UCEC
EIF2AK3	UCEC
EIF2S1	UCEC
EIF4A3	UCEC
EIF4G2	UCEC
EMID1	UCEC
EML5	UCEC
ENDOG	UCEC
ENTPD6	UCEC
EPB41L5	UCEC
EPHX2	UCEC
EPRS	UCEC
EPS15	UCEC
EPT1	UCEC
ERCC8	UCEC
ERGIC2	UCEC
ERGIC3	UCEC
ERI3	UCEC
ESCO1	UCEC
ETF1	UCEC
ETFA	UCEC
EWSR1	UCEC
EXO1	UCEC
EXOC5	UCEC
EXOC8	UCEC
FABP5	UCEC
FAM113A	UCEC
FAM116B	UCEC
FAM126B	UCEC
FAM168B	UCEC
FAM175B	UCEC
FAM177A1	UCEC
FAM182B	UCEC
FAM183A	UCEC
FAM188B	UCEC
FAM198A	UCEC
FAM21A	UCEC
FAM3A	UCEC
FAM3B	UCEC
FAM49B	UCEC
FAM53B	UCEC
FAM66D	UCEC
FAM69B	UCEC
FAM83G	UCEC
FAM86B1	UCEC
FAM96A	UCEC
FAM98B	UCEC
FANK1	UCEC
FASTKD5	UCEC
FAU	UCEC
FBLN1	UCEC
FBLN5	UCEC
FBXL2	UCEC
FBXL4	UCEC
FBXO15	UCEC
FBXO28	UCEC
FBXO30	UCEC
FBXO44	UCEC
FBXO45	UCEC
FBXO5	UCEC
FBXW2	UCEC
FBXW4	UCEC
FCF1	UCEC
FEM1B	UCEC
FEM1C	UCEC
FGD4	UCEC
FGFR1OP2	UCEC
FHIT	UCEC
FIGNL1	UCEC
FKBP7	UCEC
FKBP8	UCEC
FLJ10661	UCEC
FLJ13224	UCEC
FLJ39653	UCEC
FLOT1	UCEC
FN3KRP	UCEC
FNBP1L	UCEC
FNIP2	UCEC
FOXN4	UCEC
FRRS1	UCEC
FTL	UCEC
FTSJ3	UCEC
FTSJD1	UCEC
FUT4	UCEC
G3BP2	UCEC
G6PD	UCEC
GABPB1	UCEC
GALNT1	UCEC
GALNTL1	UCEC
GAS5	UCEC
GAS6	UCEC
GATA6	UCEC
GCC1	UCEC
GCH1	UCEC
GDAP2	UCEC
GFM1	UCEC
GINS2	UCEC
GINS3	UCEC
GJA4	UCEC
GLB1L2	UCEC
GLG1	UCEC
GMCL1	UCEC
GMFB	UCEC
GMNN	UCEC
GNA13	UCEC
GNAS	UCEC
GNPTG	UCEC
GOLT1B	UCEC
GP1BA	UCEC
GPATCH2	UCEC
GPD2	UCEC
GPR137	UCEC
GPR143	UCEC
GRB2	UCEC
GREB1	UCEC
GRIN3A	UCEC
GRIN3B	UCEC
GRINA	UCEC
GRINL1A	UCEC
GSG2	UCEC
GSS	UCEC
GSTCD	UCEC
GSTM1	UCEC
GSTM2	UCEC
GTF2B	UCEC
GTF2E1	UCEC
GTF2H3	UCEC
GXYLT1	UCEC
H2AFZ	UCEC
H3F3B	UCEC
HARS2	UCEC
HAS3	UCEC
HAT1	UCEC
HAUS2	UCEC
HAUS4	UCEC
HBA1	UCEC
HBA2	UCEC
HBB	UCEC
HEATR1	UCEC
HEATR3	UCEC
HECTD1	UCEC
HELLS	UCEC
HELZ	UCEC
HEMK1	UCEC
HERC1	UCEC
HERC3	UCEC
HEXA	UCEC
HEXIM1	UCEC
HGSNAT	UCEC
HIST1H2AG	UCEC
HIST1H3H	UCEC
HK2	UCEC
HMGCS1	UCEC
HMGXB4	UCEC
HMMR	UCEC
HN1	UCEC
[truncated: 788 more rows]

## Sheet: Methylation
Genes	Cancer
ACCN4	CHOL
APLP2	CHOL
ASB18	CHOL
ASS1	CHOL
BGLAP	CHOL
CARD6	CHOL
CCDC88A	CHOL
CD8B	CHOL
CLIC6	CHOL
CRABP1	CHOL
CSF2	CHOL
DST	CHOL
EPHA4	CHOL
EREG	CHOL
FAM69C	CHOL
FLJ22536	CHOL
GATSL1	CHOL
GDF7	CHOL
HIST1H1B	CHOL
HSPA12A	CHOL
HTR7	CHOL
IKZF3	CHOL
LOC285375	CHOL
LPAR6	CHOL
LY75	CHOL
MIR1977	CHOL
NPIPL3	CHOL
OXCT1	CHOL
PDE1B	CHOL
PTCH1	CHOL
RMND5A	CHOL
SLC16A11	CHOL
SLC5A2	CHOL
SSBP2	CHOL
TCF4	CHOL
TSPYL5	CHOL
VCAN	CHOL
WIPF1	CHOL
ZBTB8A	CHOL
ZSWIM2	CHOL
A2BP1	COAD
AATK	COAD
ABCA3	COAD
ACAN	COAD
ACR	COAD
ACSM4	COAD
ACSM5	COAD
ACTL7A	COAD
ACTL8	COAD
ACTN2	COAD
ACTRT2	COAD
ADAM2	COAD
ADAM21	COAD
ADAM21P1	COAD
ADAM29	COAD
ADAM6	COAD
ADAMTS2	COAD
ADARB2	COAD
ADCY2	COAD
ADCYAP1R1	COAD
ADD2	COAD
AFF3	COAD
AGAP7	COAD
AGPAT4	COAD
AHRR	COAD
AJAP1	COAD
AKAP6	COAD
ALG1L2	COAD
ALK	COAD
ALLC	COAD
AMPH	COAD
AMZ1	COAD
ANKRD7	COAD
ANTXR1	COAD
APBA2	COAD
APOA4	COAD
APOC1	COAD
APOC3	COAD
APOL3	COAD
ARHGAP28	COAD
ARNT2	COAD
ASB10	COAD
ASTN1	COAD
ATP10A	COAD
ATP4B	COAD
ATP8A2	COAD
AUTS2	COAD
BAALC	COAD
BAGE	COAD
BAGE2	COAD
BAGE3	COAD
BAGE4	COAD
BAGE5	COAD
BAI1	COAD
BIRC8	COAD
BLK	COAD
BREA2	COAD
C10orf27	COAD
C10orf93	COAD
C12orf56	COAD
C12orf67	COAD
C13orf16	COAD
C14orf115	COAD
C14orf165	COAD
C14orf180	COAD
C14orf86	COAD
C15orf2	COAD
C15orf60	COAD
C16orf38	COAD
C16orf78	COAD
C16orf81	COAD
C18orf20	COAD
C1orf125	COAD
C1orf158	COAD
C1orf68	COAD
C1QTNF9	COAD
C20orf107	COAD
C20orf185	COAD
C21orf99	COAD
C22orf42	COAD
C2orf16	COAD
C2orf51	COAD
C2orf78	COAD
C2orf90	COAD
C3orf27	COAD
C3orf43	COAD
C3orf77	COAD
C4orf35	COAD
C6orf59	COAD
C7orf34	COAD
C8orf12	COAD
C8orf71	COAD
C9orf144	COAD
C9orf144B	COAD
C9orf153	COAD
CABP5	COAD
CACNA1A	COAD
CACNA1E	COAD
CACNA2D3	COAD
CACNG7	COAD
CADM3	COAD
CALD1	COAD
CAMTA1	COAD
CAND2	COAD
CASQ2	COAD
CATSPER1	COAD
CAV3	COAD
CCDC129	COAD
CCDC154	COAD
CCDC27	COAD
CCDC79	COAD
CCR9	COAD
CD109	COAD
CD2	COAD
CD300LF	COAD
CDC14C	COAD
CDH10	COAD
CDH18	COAD
CDH23	COAD
CDH4	COAD
CEACAM3	COAD
CETN1	COAD
CHRD	COAD
CHST10	COAD
CHST11	COAD
CLDN10	COAD
CLEC17A	COAD
CLEC4D	COAD
CLPS	COAD
CMTM5	COAD
CNGA4	COAD
COL13A1	COAD
COL20A1	COAD
COL23A1	COAD
COL5A1	COAD
COL6A2	COAD
COL6A3	COAD
COL9A1	COAD
COLQ	COAD
CORO2B	COAD
COX4I2	COAD
CPZ	COAD
CRP	COAD
CSMD1	COAD
CSN3	COAD
CST1	COAD
CST11	COAD
CST2	COAD
CST4	COAD
CST8	COAD
CST9	COAD
CSTL1	COAD
CTNNA2	COAD
CTSL3	COAD
CWC15	COAD
CXCR1	COAD
CXCR2	COAD
CXCR5	COAD
CYP1A2	COAD
CYP2A13	COAD
CYP2C9	COAD
CYP4A22	COAD
CYTH3	COAD
DAAM2	COAD
DBH	COAD
DCAF4L1	COAD
DCAF4L2	COAD
DCLK3	COAD
DDI1	COAD
DEFB116	COAD
DEFB127	COAD
DEFB4	COAD
DIRC3	COAD
DLC1	COAD
DLGAP2	COAD
DMRTC2	COAD
DNAH17	COAD
DNAH3	COAD
DNAJB8	COAD
DNTT	COAD
DPRX	COAD
DUSP12	COAD
EBF3	COAD
ECHDC3	COAD
ENOX1	COAD
EPHA8	COAD
EPX	COAD
ESRRB	COAD
ETV3L	COAD
EVC2	COAD
FABP9	COAD
FAM101B	COAD
FAM110B	COAD
FAM135B	COAD
FAM181A	COAD
FAM189A1	COAD
FAM19A5	COAD
FAM20C	COAD
FAM49A	COAD
FAM66A	COAD
FAM66B	COAD
FAM66E	COAD
FAM83C	COAD
FAM90A1	COAD
FAM90A10	COAD
FAM90A13	COAD
FAM90A14	COAD
FAM90A20	COAD
FAM90A7	COAD
FAM90A8	COAD
FAM90A9	COAD
FAM99B	COAD
FANK1	COAD
FAT2	COAD
FBLN2	COAD
FCGR1B	COAD
FLG	COAD
FLJ33360	COAD
FLJ36000	COAD
FLJ40434	COAD
FLJ43860	COAD
FLJ45340	COAD
FLT4	COAD
FOXS1	COAD
FSHB	COAD
FTMT	COAD
G6PC2	COAD
GAB4	COAD
GABRB1	COAD
GABRB3	COAD
GABRD	COAD
GABRG2	COAD
GALNT9	COAD
GAS7	COAD
GCK	COAD
GFI1B	COAD
GGTLC2	COAD
GIMAP7	COAD
GIPC3	COAD
GJA8	COAD
GLI2	COAD
GLP1R	COAD
GMFG	COAD
GNG2	COAD
GOLGA8D	COAD
GOLGA9P	COAD
GPC1	COAD
GPC6	COAD
GPHB5	COAD
GPR133	COAD
GPR139	COAD
GPR141	COAD
GPR144	COAD
GREB1	COAD
GRIK5	COAD
GRK1	COAD
GRM4	COAD
GRM6	COAD
GRXCR1	COAD
GZMM	COAD
H2AFZ	COAD
HBII-52-24	COAD
HBII-52-28	COAD
HECW1	COAD
HHATL	COAD
HK3	COAD
HNRNPCL1	COAD
HRH2	COAD
HRNBP3	COAD
HSFYP1	COAD
HTR2A	COAD
HTR3D	COAD
HYDIN	COAD
IAPP	COAD
IGFBP5	COAD
IGFL3	COAD
IGLL3	COAD
IL17A	COAD
IL25	COAD
INHBA	COAD
ITGB2	COAD
ITGBL1	COAD
JAKMIP1	COAD
JAKMIP3	COAD
KCNA10	COAD
KCNG2	COAD
KCNG4	COAD
KCNT1	COAD
KCNT2	COAD
KEL	COAD
KIAA0125	COAD
KIAA1409	COAD
KIAA1704	COAD
KIAA1751	COAD
KIF1A	COAD
KIF2B	COAD
KIR2DL3	COAD
KIR3DL1	COAD
KIR3DL2	COAD
KIRREL3	COAD
KLRG1	COAD
KNDC1	COAD
KRT1	COAD
KRT2	COAD
KRT4	COAD
KRT5	COAD
KRT71	COAD
KRT73	COAD
KRT76	COAD
KRTAP20-2	COAD
KRTAP5-10	COAD
KRTAP6-3	COAD
LACRT	COAD
LAIR2	COAD
LALBA	COAD
LATS2	COAD
LCE1C	COAD
LCE2C	COAD
LCE2D	COAD
LCP2	COAD
LCT	COAD
LEUTX	COAD
LILRA4	COAD
LIM2	COAD
LINGO1	COAD
LINGO2	COAD
LOC100128675	COAD
LOC100134317	COAD
LOC100169752	COAD
LOC100302652	COAD
LOC146481	COAD
LOC150568	COAD
LOC154822	COAD
LOC168474	COAD
LOC256880	COAD
LOC283914	COAD
LOC284232	COAD
LOC284412	COAD
LOC284661	COAD
LOC285501	COAD
LOC285780	COAD
LOC340094	COAD
LOC340357	COAD
LOC348021	COAD
LOC388965	COAD
LOC399744	COAD
LOC415056	COAD
LOC440173	COAD
LOC440563	COAD
LOC440910	COAD
LOC441869	COAD
LOC642006	COAD
LOC649330	COAD
LOC729668	COAD
LOXHD1	COAD
LRFN2	COAD
LRRC18	COAD
LRRC30	COAD
LRRC37B2	COAD
LSAMP	COAD
LY6K	COAD
LY9	COAD
LYG2	COAD
LYPD4	COAD
MAG	COAD
MAGI2	COAD
MBD3L1	COAD
MC2R	COAD
MCART3P	COAD
MDGA2	COAD
MEFV	COAD
MEG3	COAD
MEG8	COAD
MGAT5B	COAD
MIP	COAD
MIR100	COAD
MIR133A2	COAD
MIR134	COAD
MIR154	COAD
MIR187	COAD
MIR208B	COAD
MIR218-1	COAD
MIR296	COAD
MIR298	COAD
MIR299	COAD
MIR329-1	COAD
MIR329-2	COAD
MIR369	COAD
MIR379	COAD
MIR380	COAD
MIR410	COAD
MIR411	COAD
MIR412	COAD
MIR432	COAD
MIR453	COAD
MIR485	COAD
MIR515-1	COAD
MIR515-2	COAD
MIR518B	COAD
MIR520A	COAD
MIR520B	COAD
MIR526A1	COAD
MIR539	COAD
MIR656	COAD
MIR657	COAD
MIR668	COAD
MIR675	COAD
MIR744	COAD
MIR758	COAD
MIR885	COAD
MIR889	COAD
MIR921	COAD
MIR944	COAD
MLN	COAD
MMP2	COAD
MMP21	COAD
MMP26	COAD
MORN1	COAD
MPO	COAD
MPPED1	COAD
MRAS	COAD
MRGPRD	COAD
MRGPRE	COAD
MS4A13	COAD
MS4A4A	COAD
MTUS2	COAD
MYH13	COAD
MYH6	COAD
MYH7	COAD
MYH8	COAD
MYL7	COAD
MYO16	COAD
MYT1L	COAD
NACA2	COAD
NAPSB	COAD
NCR2	COAD
NCRNA00029	COAD
NCRNA00159	COAD
NECAB1	COAD
NFATC1	COAD
NKG7	COAD
NKX6-3	COAD
NLGN2	COAD
NLRC3	COAD
NLRP5	COAD
NLRP7	COAD
NLRP8	COAD
NRAP	COAD
NRXN1	COAD
NTM	COAD
NTN1	COAD
NXNL1	COAD
OBSCN	COAD
OBSL1	COAD
OCA2	COAD
ODZ3	COAD
ODZ4	COAD
OPCML	COAD
OR10C1	COAD
OR10K1	COAD
OR11L1	COAD
OR12D3	COAD
OR1K1	COAD
OR2C1	COAD
OR2V2	COAD
OR2Y1	COAD
OR2Z1	COAD
OR4D10	COAD
OR4K15	COAD
OR4N4	COAD
OR51B5	COAD
OR51S1	COAD
OR52E8	COAD
OR52N1	COAD
OR52W1	COAD
OR5A2	COAD
OR5AR1	COAD
OR5AU1	COAD
OR5I1	COAD
OR5M8	COAD
OR5T1	COAD
OR6F1	COAD
OR6K6	COAD
OR6N2	COAD
OR7D2	COAD
OR7E37P	COAD
OR8B3	COAD
OR8S1	COAD
OTOR	COAD
P704P	COAD
PACRG	COAD
PADI4	COAD
PADI6	COAD
PAG1	COAD
PAR4	COAD
PAR-SN	COAD
PAX4	COAD
PDCL2	COAD
PDE6B	COAD
PDE6C	COAD
PDHA2	COAD
PDIA2	COAD
PDZD2	COAD
PGBD5	COAD
PIK3CG	COAD
PIK3R5	COAD
PISRT1	COAD
PLA2G4A	COAD
PLA2G4C	COAD
PLAC1L	COAD
PLVAP	COAD
PLXNA4	COAD
PNMAL2	COAD
POM121L10P	COAD
POM121L4P	COAD
POTEE	COAD
POTEH	COAD
PPFIA4	COAD
PPIAL4A	COAD
PPIAL4B	COAD
PPP2R2C	COAD
PRAMEF1	COAD
PRAMEF12	COAD
PRAMEF13	COAD
PRAMEF14	COAD
PRAMEF20	COAD
PRDM16	COAD
PRDM7	COAD
PRDM9	COAD
PRF1	COAD
PRG3	COAD
PROKR1	COAD
PRPS1L1	COAD
PRR20A	COAD
PRR20B	COAD
PRR20C	COAD
PRR20D	COAD
PRR20E	COAD
PRRX2	COAD
PRSSL1	COAD
PSG10	COAD
PSG5	COAD
PSG8	COAD
PSMA8	COAD
PSMB11	COAD
PTCHD2	COAD
PTN	COAD
PTPRS	COAD
PXDN	COAD
PXDNL	COAD
RADIL	COAD
RASSF2	COAD
RBM46	COAD
RBMXL2	COAD
RCSD1	COAD
RCVRN	COAD
REXO1L1	COAD
REXO1L2P	COAD
RFPL1	COAD
RFPL1S	COAD
RFPL3S	COAD
RFPL4A	COAD
RFPL4B	COAD
RIMS1	COAD
RIT2	COAD
RNASE10	COAD
RNASE11	COAD
RNASE13	COAD
RNF133	COAD
RNF17	COAD
ROBO4	COAD
RORA	COAD
RP1L1	COAD
RPL13AP3	COAD
RPL23P8	COAD
RTL1	COAD
RTP1	COAD
S100A7A	COAD
S100B	COAD
SARDH	COAD
SBF1P1	COAD
SBK2	COAD
SCN4A	COAD
SCUBE1	COAD
SDK1	COAD
SDR9C7	COAD
SEMG2	COAD
SERPINA4	COAD
SERPINC1	COAD
SH3RF3	COAD
SHISA6	COAD
SIGLEC12	COAD
SIRPB2	COAD
SLC13A4	COAD
SLC1A6	COAD
SLC22A12	COAD
SLC4A1	COAD
SLC6A10P	COAD
SLC6A16	COAD
SLC7A13	COAD
SMR3B	COAD
SNORD107	COAD
SNORD115-1	COAD
SNORD115-10	COAD
SNORD115-11	COAD
SNORD115-12	COAD
SNORD115-13	COAD
SNORD115-14	COAD
SNORD115-15	COAD
SNORD115-16	COAD
SNORD115-2	COAD
SNORD115-20	COAD
SNORD115-21	COAD
SNORD115-22	COAD
SNORD115-23	COAD
SNORD115-29	COAD
SNORD115-31	COAD
SNORD115-32	COAD
SNORD115-33	COAD
SNORD115-34	COAD
SNORD115-35	COAD
SNORD115-36	COAD
SNORD115-41	COAD
SNORD115-42	COAD
SNORD115-43	COAD
SNORD115-5	COAD
SNORD115-7	COAD
SNORD115-8	COAD
SNORD115-9	COAD
SNORD116-1	COAD
SNORD116-10	COAD
SNORD116-13	COAD
SNORD116-14	COAD
SNORD116-15	COAD
SNORD116-2	COAD
SNORD116-20	COAD
SNORD116-21	COAD
SNORD116-22	COAD
SNORD116-3	COAD
SNORD116-5	COAD
SNORD116-6	COAD
SNORD116-7	COAD
SNORD116-8	COAD
SNORD116-9	COAD
SNTG1	COAD
SNTG2	COAD
SOAT2	COAD
SOHLH2	COAD
SORCS1	COAD
SORCS2	COAD
SOX5	COAD
SPATA8	COAD
SPDYE7P	COAD
SPEM1	COAD
SPERT	COAD
ST3GAL1	COAD
STH	COAD
STK32C	COAD
STON1	COAD
STON1-GTF2A1L	COAD
STRA8	COAD
SYT4	COAD
TAS1R2	COAD
TAS2R7	COAD
TBC1D26	COAD
TBC1D29	COAD
TCERG1L	COAD
TCF7L1	COAD
TCL1B	COAD
TCL6	COAD
TDRD6	COAD
TECRL	COAD
TGM6	COAD
TGM7	COAD
THEM5	COAD
TIGIT	COAD
TMEM119	COAD
TMEM132D	COAD
TMEM200C	COAD
TMEM74	COAD
TNF	COAD
TNFRSF17	COAD
TNFSF14	COAD
TNN	COAD
TNP1	COAD
TNR	COAD
TNXA	COAD
TNXB	COAD
TP53AIP1	COAD
TPD52L3	COAD
TPO	COAD
TPRX1	COAD
TPTE2	COAD
TRIB2	COAD
TRIM50	COAD
TRIM55	COAD
TRPM1	COAD
TSHB	COAD
TSKS	COAD
TTLL8	COAD
TUB	COAD
TUBA3C	COAD
TUBB4Q	COAD
TUBB8	COAD
TWIST2	COAD
TXNDC3	COAD
TXNDC8	COAD
UBD	COAD
UBQLN3	COAD
UMOD	COAD
USP17	COAD
USP29	COAD
USP6	COAD
VENTXP7	COAD
VHLL	COAD
VIPR2	COAD
VN1R1	COAD
VPS37A	COAD
WDR86	COAD
WFDC12	COAD
WNT8B	COAD
WWOX	COAD
XCR1	COAD
XKR4	COAD
ZAP70	COAD
ZBTB46	COAD
ZFHX4	COAD
ZFP57	COAD
ZFR2	COAD
ZIM3	COAD
ZMAT4	COAD
ZNF423	COAD
ZNF469	COAD
ZNF534	COAD
ZNF648	COAD
ZNF735	COAD
ZNF831	COAD
ZSCAN10	COAD
ZSCAN5B	COAD
2020-03-01	COAD+READ
2020-09-14	COAD+READ
A2BP1	COAD+READ
A2M	COAD+READ
AADACL3	COAD+READ
AATK	COAD+READ
ABCA3	COAD+READ
ACAN	COAD+READ
ACER1	COAD+READ
ACR	COAD+READ
ACSBG2	COAD+READ
ACSM4	COAD+READ
ACSM5	COAD+READ
ACTBL2	COAD+READ
ACTL7A	COAD+READ
ACTL8	COAD+READ
ACTN2	COAD+READ
ACTRT2	COAD+READ
ADAM12	COAD+READ
ADAM20	COAD+READ
ADAM21P1	COAD+READ
ADAM29	COAD+READ
ADAM6	COAD+READ
ADAMTS10	COAD+READ
ADAMTS12	COAD+READ
ADAMTS16	COAD+READ
ADAMTS2	COAD+READ
ADARB2	COAD+READ
ADCY1	COAD+READ
ADCY2	COAD+READ
ADCYAP1R1	COAD+READ
ADD2	COAD+READ
ADI1	COAD+READ
ADORA1	COAD+READ
AEBP1	COAD+READ
AFF3	COAD+READ
AGAP5	COAD+READ
AGAP7	COAD+READ
AGPAT4	COAD+READ
AGXT2	COAD+READ
AHNAK2	COAD+READ
AHRR	COAD+READ
AIPL1	COAD+READ
AJAP1	COAD+READ
AKAP12	COAD+READ
AKAP6	COAD+READ
AKT3	COAD+READ
ALK	COAD+READ
ALLC	COAD+READ
AMPH	COAD+READ
AMY2A	COAD+READ
AMY2B	COAD+READ
AMZ1	COAD+READ
ANK1	COAD+READ
ANKRD26P1	COAD+READ
ANKRD30A	COAD+READ
ANKRD45	COAD+READ
ANKRD6	COAD+READ
ANKRD7	COAD+READ
ANKS1B	COAD+READ
ANO2	COAD+READ
ANTXR1	COAD+READ
APBA2	COAD+READ
APCS	COAD+READ
APOA4	COAD+READ
APOB	COAD+READ
APOL3	COAD+READ
ARHGAP28	COAD+READ
ARHGEF4	COAD+READ
ARHGEF7	COAD+READ
ARMS2	COAD+READ
ARNT2	COAD+READ
ASAM	COAD+READ
ASB10	COAD+READ
ASB18	COAD+READ
ASB5	COAD+READ
ASTN1	COAD+READ
ATP10A	COAD+READ
ATP1A4	COAD+READ
ATP2B2	COAD+READ
ATP4B	COAD+READ
ATP8A2	COAD+READ
AUTS2	COAD+READ
AVP	COAD+READ
B3GAT1	COAD+READ
BAALC	COAD+READ
BAGE	COAD+READ
BAGE2	COAD+READ
BAGE3	COAD+READ
BAGE4	COAD+READ
BAGE5	COAD+READ
BAI1	COAD+READ
BAIAP2	COAD+READ
BASP1	COAD+READ
BCAT1	COAD+READ
BCL8	COAD+READ
BIRC8	COAD+READ
BLK	COAD+READ
BMPER	COAD+READ
BPIL3	COAD+READ
BRDT	COAD+READ
BRSK2	COAD+READ
BTBD11	COAD+READ
BTN2A2	COAD+READ
C10orf27	COAD+READ
C10orf53	COAD+READ
C10orf71	COAD+READ
C10orf72	COAD+READ
C10orf93	COAD+READ
C10orf96	COAD+READ
C11orf64	COAD+READ
C11orf74	COAD+READ
C12orf56	COAD+READ
C12orf67	COAD+READ
C12orf69	COAD+READ
C12orf77	COAD+READ
C13orf16	COAD+READ
C13orf33	COAD+READ
C13orf36	COAD+READ
C14orf115	COAD+READ
C14orf145	COAD+READ
C14orf148	COAD+READ
C14orf180	COAD+READ
C14orf183	COAD+READ
C15orf2	COAD+READ
C15orf59	COAD+READ
C15orf60	COAD+READ
C16orf38	COAD+READ
C16orf81	COAD+READ
C16orf90	COAD+READ
C18orf20	COAD+READ
C18orf62	COAD+READ
C19orf75	COAD+READ
C1orf125	COAD+READ
C1orf158	COAD+READ
C1orf65	COAD+READ
C1orf68	COAD+READ
C1orf94	COAD+READ
C1QTNF2	COAD+READ
C1QTNF9	COAD+READ
C20orf107	COAD+READ
C20orf114	COAD+READ
C20orf165	COAD+READ
C20orf166	COAD+READ
C20orf173	COAD+READ
C20orf185	COAD+READ
C21orf15	COAD+READ
C21orf56	COAD+READ
C21orf99	COAD+READ
C22orf42	COAD+READ
C2orf16	COAD+READ
C2orf51	COAD+READ
C2orf78	COAD+READ
C2orf90	COAD+READ
C3orf43	COAD+READ
C3orf67	COAD+READ
C3orf77	COAD+READ
C4A	COAD+READ
C4B	COAD+READ
C4orf35	COAD+READ
C5orf23	COAD+READ
C5orf47	COAD+READ
C5orf58	COAD+READ
C6orf118	COAD+READ
C6orf176	COAD+READ
C6orf191	COAD+READ
C6orf221	COAD+READ
C6orf59	COAD+READ
C7orf10	COAD+READ
C7orf33	COAD+READ
C7orf34	COAD+READ
C7orf72	COAD+READ
C8orf12	COAD+READ
C8orf71	COAD+READ
C8orf85	COAD+READ
C9orf144	COAD+READ
C9orf144B	COAD+READ
C9orf153	COAD+READ
C9orf171	COAD+READ
C9orf45	COAD+READ
C9orf47	COAD+READ
CA10	COAD+READ
CABP5	COAD+READ
CACNA1A	COAD+READ
CACNA1B	COAD+READ
CACNA1E	COAD+READ
CACNA2D4	COAD+READ
CACNG3	COAD+READ
CACNG5	COAD+READ
CACNG6	COAD+READ
CACNG7	COAD+READ
CADM3	COAD+READ
CALCB	COAD+READ
CALCR	COAD+READ
CALD1	COAD+READ
CALN1	COAD+READ
CAMK2B	COAD+READ
CAMTA1	COAD+READ
CAND2	COAD+READ
CASQ2	COAD+READ
CASR	COAD+READ
CATSPER1	COAD+READ
CAV3	COAD+READ
CCDC129	COAD+READ
CCDC152	COAD+READ
CCDC154	COAD+READ
CCDC27	COAD+READ
CCDC33	COAD+READ
CCDC40	COAD+READ
CCT8L2	COAD+READ
CD1A	COAD+READ
CD207	COAD+READ
CD28	COAD+READ
CD33	COAD+READ
CD3D	COAD+READ
CD93	COAD+READ
CDC14C	COAD+READ
CDCA5	COAD+READ
CDH10	COAD+READ
CDH12	COAD+READ
CDH18	COAD+READ
CDH20	COAD+READ
CDH22	COAD+READ
CDH23	COAD+READ
CDH4	COAD+READ
CDH9	COAD+READ
CEACAM3	COAD+READ
CENPK	COAD+READ
CES1	COAD+READ
CETN1	COAD+READ
CGNL1	COAD+READ
CHIT1	COAD+READ
CHRD	COAD+READ
CHRM2	COAD+READ
CHRNB3	COAD+READ
CHST10	COAD+READ
CHST11	COAD+READ
CHST15	COAD+READ
CHST8	COAD+READ
CIB3	COAD+READ
CKMT1A	COAD+READ
CLDN10	COAD+READ
CLDN18	COAD+READ
CLDN25	COAD+READ
CLEC17A	COAD+READ
CLEC4A	COAD+READ
CLEC4D	COAD+READ
CLEC4E	COAD+READ
CLEC4G	COAD+READ
CLK2P	COAD+READ
CLPS	COAD+READ
CMTM5	COAD+READ
CNDP1	COAD+READ
CNGA4	COAD+READ
CNGB3	COAD+READ
CNTN2	COAD+READ
CNTN4	COAD+READ
CNTNAP4	COAD+READ
CNTNAP5	COAD+READ
COL12A1	COAD+READ
COL13A1	COAD+READ
COL14A1	COAD+READ
COL15A1	COAD+READ
COL18A1	COAD+READ
COL20A1	COAD+READ
COL22A1	COAD+READ
COL23A1	COAD+READ
COL29A1	COAD+READ
COL5A1	COAD+READ
COL6A2	COAD+READ
COL6A3	COAD+READ
COL6A6	COAD+READ
COL9A1	COAD+READ
COLQ	COAD+READ
CORO2B	COAD+READ
COX4I2	COAD+READ
CPA1	COAD+READ
CPA4	COAD+READ
CPA5	COAD+READ
CPLX2	COAD+READ
CPNE4	COAD+READ
CPZ	COAD+READ
CREB5	COAD+READ
CRH	COAD+READ
CRP	COAD+READ
CRTAC1	COAD+READ
CSF2RB	COAD+READ
CSH2	COAD+READ
CSMD1	COAD+READ
CSMD2	COAD+READ
CSMD3	COAD+READ
CSN3	COAD+READ
CSNK1A1L	COAD+READ
CST1	COAD+READ
CST2	COAD+READ
CST9	COAD+READ
CSTL1	COAD+READ
CTAGE6	COAD+READ
CTNNA2	COAD+READ
CTNNA3	COAD+READ
CTRB2	COAD+READ
CTSL3	COAD+READ
CUX2	COAD+READ
CWC15	COAD+READ
CXADRP3	COAD+READ
CXCL14	COAD+READ
CYP11A1	COAD+READ
CYP1A2	COAD+READ
CYP21A2	COAD+READ
CYP26B1	COAD+READ
CYP2A13	COAD+READ
CYP4A22	COAD+READ
CYSLTR2	COAD+READ
CYTH3	COAD+READ
CYTL1	COAD+READ
CYYR1	COAD+READ
DAAM2	COAD+READ
DAB1	COAD+READ
DBH	COAD+READ
DBN1	COAD+READ
DCAF4L1	COAD+READ
DCAF4L2	COAD+READ
DCHS2	COAD+READ
DCLK1	COAD+READ
DCLK3	COAD+READ
DDI1	COAD+READ
DDX4	COAD+READ
DEFB115	COAD+READ
DEFB116	COAD+READ
DEFB123	COAD+READ
DEFB127	COAD+READ
DEFB131	COAD+READ
DEFB4	COAD+READ
DGKI	COAD+READ
DHRS7C	COAD+READ
DIP2C	COAD+READ
DIRC3	COAD+READ
DISC1	COAD+READ
DKFZp566F0947	COAD+READ
DLC1	COAD+READ
DLGAP2	COAD+READ
DLGAP4	COAD+READ
DLK1	COAD+READ
DMRTC2	COAD+READ
DNAH10	COAD+READ
DNAH17	COAD+READ
DNAH3	COAD+READ
DNAH5	COAD+READ
DNAH8	COAD+READ
DNAI2	COAD+READ
DNAJB8	COAD+READ
DNAJC5G	COAD+READ
DOCK4	COAD+READ
DOK5	COAD+READ
DPF3	COAD+READ
DPP10	COAD+READ
DPP6	COAD+READ
DPPA2	COAD+READ
DPRX	COAD+READ
DPYS	COAD+READ
DSCAM	COAD+READ
DUSP12	COAD+READ
DUXA	COAD+READ
DYNC1I1	COAD+READ
DYTN	COAD+READ
EBF3	COAD+READ
ECE2	COAD+READ
ECHDC3	COAD+READ
EDIL3	COAD+READ
ELAVL4	COAD+READ
ELFN1	COAD+READ
EMID2	COAD+READ
EML1	COAD+READ
ENOX1	COAD+READ
ENTPD1	COAD+READ
EPHA10	COAD+READ
EPHA8	COAD+READ
EPHB6	COAD+READ
EPX	COAD+READ
ESM1	COAD+READ
ESR1	COAD+READ
ESRRB	COAD+READ
ETV3L	COAD+READ
EVC2	COAD+READ
EXD3	COAD+READ
EYS	COAD+READ
F10	COAD+READ
F13A1	COAD+READ
F7	COAD+READ
FABP9	COAD+READ
FAM101A	COAD+READ
FAM101B	COAD+READ
FAM110B	COAD+READ
FAM12A	COAD+READ
FAM135B	COAD+READ
FAM138D	COAD+READ
FAM155A	COAD+READ
FAM157A	COAD+READ
FAM159B	COAD+READ
FAM170A	COAD+READ
FAM183B	COAD+READ
FAM189A1	COAD+READ
FAM189A2	COAD+READ
FAM198A	COAD+READ
FAM19A1	COAD+READ
FAM19A2	COAD+READ
FAM19A4	COAD+READ
FAM19A5	COAD+READ
FAM20C	COAD+READ
FAM27L	COAD+READ
FAM3B	COAD+READ
FAM46C	COAD+READ
FAM49A	COAD+READ
FAM53A	COAD+READ
FAM66A	COAD+READ
FAM66B	COAD+READ
FAM66D	COAD+READ
FAM66E	COAD+READ
FAM71A	COAD+READ
FAM71F1	COAD+READ
FAM7A3	COAD+READ
FAM83C	COAD+READ
FAM90A1	COAD+READ
FAM90A10	COAD+READ
FAM90A13	COAD+READ
FAM90A14	COAD+READ
FAM90A20	COAD+READ
FAM90A5	COAD+READ
FAM90A7	COAD+READ
FAM90A9	COAD+READ
FANK1	COAD+READ
FAT2	COAD+READ
FAT3	COAD+READ
FBLN2	COAD+READ
FBXL7	COAD+READ
FBXW12	COAD+READ
FCER2	COAD+READ
FCGBP	COAD+READ
FCGR1B	COAD+READ
FCN2	COAD+READ
FETUB	COAD+READ
FGD3	COAD+READ
FGF14	COAD+READ
FGF6	COAD+READ
FHIT	COAD+READ
FLG	COAD+READ
FLI1	COAD+READ
FLJ23834	COAD+READ
FLJ33360	COAD+READ
FLJ36000	COAD+READ
FLJ40434	COAD+READ
FLJ43390	COAD+READ
FLJ43860	COAD+READ
FLJ43950	COAD+READ
FLJ45340	COAD+READ
FLRT2	COAD+READ
FLT4	COAD+READ
FMN2	COAD+READ
FMNL2	COAD+READ
FNDC1	COAD+READ
FOXS1	COAD+READ
FPR3	COAD+READ
FRMD4A	COAD+READ
FSHB	COAD+READ
FSTL1	COAD+READ
FTMT	COAD+READ
GAA	COAD+READ
GAB4	COAD+READ
GABRA1	COAD+READ
GABRA5	COAD+READ
GABRB1	COAD+READ
GABRB3	COAD+READ
GABRD	COAD+READ
GABRG1	COAD+READ
GABRG3	COAD+READ
GALNT9	COAD+READ
GALP	COAD+READ
GAS7	COAD+READ
GAST	COAD+READ
GCK	COAD+READ
GCNT2	COAD+READ
GEFT	COAD+READ
GFI1B	COAD+READ
GFRA1	COAD+READ
GFRA4	COAD+READ
GGTLC1	COAD+READ
GGTLC2	COAD+READ
GH1	COAD+READ
GIMAP1	COAD+READ
GIMAP5	COAD+READ
GIMAP7	COAD+READ
GIPC3	COAD+READ
GJA4	COAD+READ
GJA8	COAD+READ
GLI2	COAD+READ
GLI3	COAD+READ
GLIPR2	COAD+READ
GLIS1	COAD+READ
GLP1R	COAD+READ
GLRA1	COAD+READ
GLT6D1	COAD+READ
GLYAT	COAD+READ
GLYCAM1	COAD+READ
GMFG	COAD+READ
GML	COAD+READ
GNAO1	COAD+READ
GNAZ	COAD+READ
GNRH1	COAD+READ
GOLGA6B	COAD+READ
GOLGA6L5	COAD+READ
GOLGA8D	COAD+READ
GOLGA9P	COAD+READ
GPC1	COAD+READ
GPC6	COAD+READ
GPHB5	COAD+READ
GPLD1	COAD+READ
GPM6A	COAD+READ
GPR123	COAD+READ
GPR133	COAD+READ
GPR139	COAD+READ
GPR141	COAD+READ
GPR144	COAD+READ
GPR171	COAD+READ
GPR182	COAD+READ
GPR32	COAD+READ
GPR52	COAD+READ
GPX5	COAD+READ
GREB1	COAD+READ
GRID2	COAD+READ
GRID2IP	COAD+READ
GRIK5	COAD+READ
GRIN2A	COAD+READ
GRK1	COAD+READ
GRM3	COAD+READ
GRM4	COAD+READ
GRM6	COAD+READ
GRN	COAD+READ
GRXCR1	COAD+READ
GSG1L	COAD+READ
GSTTP2	COAD+READ
GUCY1A3	COAD+READ
GUCY2D	COAD+READ
GUSBL2	COAD+READ
GZMM	COAD+READ
H19	COAD+READ
HAO1	COAD+READ
HBII-52-24	COAD+READ
HBII-52-27	COAD+READ
HBII-52-28	COAD+READ
HBII-52-45	COAD+READ
HCCA2	COAD+READ
HCG11	COAD+READ
HCG26	COAD+READ
HCN4	COAD+READ
HECW1	COAD+READ
HEPACAM	COAD+READ
HERC2	COAD+READ
HERC2P2	COAD+READ
HERC2P4	COAD+READ
HHATL	COAD+READ
HK3	COAD+READ
HMGCLL1	COAD+READ
HNRNPCL1	COAD+READ
HRH2	COAD+READ
HRNBP3	COAD+READ
HRNR	COAD+READ
HS3ST4	COAD+READ
HSD17B3	COAD+READ
HSD3B2	COAD+READ
HSFYP1	COAD+READ
HSP90B3P	COAD+READ
HSPA12A	COAD+READ
HTR2A	COAD+READ
HTR3D	COAD+READ
HTR3E	COAD+READ
HYDIN	COAD+READ
IAPP	COAD+READ
IGFALS	COAD+READ
IGFBP5	COAD+READ
IGFL3	COAD+READ
IGLL3	COAD+READ
IGSF21	COAD+READ
IGSF3	COAD+READ
IGSF9B	COAD+READ
IKZF1	COAD+READ
IL16	COAD+READ
IL19	COAD+READ
IL25	COAD+READ
IL28B	COAD+READ
IL31	COAD+READ
IMMP2L	COAD+READ
IMP5	COAD+READ
INHBA	COAD+READ
IQCA1	COAD+READ
IQCG	COAD+READ
IQSEC3	COAD+READ
ITGA11	COAD+READ
ITGA8	COAD+READ
ITGB1BP3	COAD+READ
ITGB2	COAD+READ
ITGBL1	COAD+READ
ITIH3	COAD+READ
ITIH5	COAD+READ
JAKMIP1	COAD+READ
JAKMIP3	COAD+READ
JPH3	COAD+READ
KCNA10	COAD+READ
KCNA4	COAD+READ
KCNA5	COAD+READ
KCNA6	COAD+READ
KCNAB1	COAD+READ
KCNC1	COAD+READ
KCNE1	COAD+READ
KCNG2	COAD+READ
KCNG4	COAD+READ
KCNH1	COAD+READ
KCNH5	COAD+READ
KCNIP1	COAD+READ
KCNIP3	COAD+READ
KCNIP4	COAD+READ
KCNJ6	COAD+READ
KCNK18	COAD+READ
KCNN3	COAD+READ
KCNQ2	COAD+READ
KCNQ5	COAD+READ
KCNT1	COAD+READ
KCNT2	COAD+READ
KCP	COAD+READ
KEL	COAD+READ
KHDRBS2	COAD+READ
KIAA0125	COAD+READ
KIAA1211	COAD+READ
KIAA1217	COAD+READ
KIAA1244	COAD+READ
KIAA1409	COAD+READ
KIAA1462	COAD+READ
KIAA1644	COAD+READ
KIAA1751	COAD+READ
KIAA1908	COAD+READ
KIDINS220	COAD+READ
KIF1A	COAD+READ
KIF26B	COAD+READ
KIF2B	COAD+READ
KIR2DL3	COAD+READ
KIR3DL1	COAD+READ
KIR3DL2	COAD+READ
KIR3DP1	COAD+READ
KIRREL	COAD+READ
KIRREL3	COAD+READ
KLF12	COAD+READ
KLRG1	COAD+READ
KNDC1	COAD+READ
KPRP	COAD+READ
KRBA1	COAD+READ
KRT2	COAD+READ
KRT25	COAD+READ
KRT26	COAD+READ
KRT4	COAD+READ
KRT71	COAD+READ
KRT73	COAD+READ
KRTAP19-5	COAD+READ
KRTAP20-2	COAD+READ
KRTAP22-2	COAD+READ
KRTAP26-1	COAD+READ
KRTAP27-1	COAD+READ
KRTAP5-10	COAD+READ
KRTAP6-3	COAD+READ
KY	COAD+READ
LACRT	COAD+READ
LAIR2	COAD+READ
LALBA	COAD+READ
LAMA1	COAD+READ
LAMC3	COAD+READ
LATS2	COAD+READ
LBP	COAD+READ
LCE1C	COAD+READ
LCE2C	COAD+READ
LCE2D	COAD+READ
LCP2	COAD+READ
LCT	COAD+READ
LDHAL6B	COAD+READ
LDHC	COAD+READ
LEUTX	COAD+READ
LHFPL3	COAD+READ
LILRA4	COAD+READ
LIM2	COAD+READ
LIN28B	COAD+READ
LINGO1	COAD+READ
LINGO2	COAD+READ
LMOD1	COAD+READ
LOC100128675	COAD+READ
LOC100129534	COAD+READ
LOC100133308	COAD+READ
LOC100133331	COAD+READ
LOC100133612	COAD+READ
LOC100144604	COAD+READ
LOC100169752	COAD+READ
LOC146481	COAD+READ
LOC150568	COAD+READ
LOC150622	COAD+READ
LOC154822	COAD+READ
LOC168474	COAD+READ
LOC255167	COAD+READ
LOC283174	COAD+READ
LOC283761	COAD+READ
LOC283914	COAD+READ
LOC283999	COAD+READ
LOC284232	COAD+READ
LOC284379	COAD+READ
LOC284412	COAD+READ
LOC284661	COAD+READ
LOC285501	COAD+READ
LOC285954	COAD+READ
LOC286094	COAD+READ
LOC340094	COAD+READ
LOC341056	COAD+READ
LOC348021	COAD+READ
LOC349196	COAD+READ
LOC388428	COAD+READ
LOC388965	COAD+READ
LOC392196	COAD+READ
LOC399744	COAD+READ
LOC399959	COAD+READ
LOC400043	COAD+READ
LOC400940	COAD+READ
LOC407835	COAD+READ
LOC415056	COAD+READ
LOC440173	COAD+READ
LOC440563	COAD+READ
LOC440905	COAD+READ
LOC440910	COAD+READ
LOC441869	COAD+READ
LOC442308	COAD+READ
LOC541473	COAD+READ
LOC619207	COAD+READ
LOC641746	COAD+READ
LOC642006	COAD+READ
LOC642587	COAD+READ
LOC643677	COAD+READ
LOC643719	COAD+READ
LOC644649	COAD+READ
LOC647288	COAD+READ
LOC649330	COAD+READ
LOC649395	COAD+READ
LOC650368	COAD+READ
LOC730811	COAD+READ
LOR	COAD+READ
LOXHD1	COAD+READ
LPIN2	COAD+READ
LRFN1	COAD+READ
LRFN2	COAD+READ
LRIT1	COAD+READ
LRP12	COAD+READ
LRRC18	COAD+READ
LRRC30	COAD+READ
LRRC37B2	COAD+READ
LRRC3B	COAD+READ
LRRC43	COAD+READ
LRRC4C	COAD+READ
LRRC55	COAD+READ
LRRC66	COAD+READ
LRTM2	COAD+READ
LSAMP	COAD+READ
LTBP2	COAD+READ
LY6K	COAD+READ
LY9	COAD+READ
LYPD4	COAD+READ
LZTS1	COAD+READ
MAD1L1	COAD+READ
MAG	COAD+READ
MAGI2	COAD+READ
MAMDC2	COAD+READ
MAPK10	COAD+READ
MAPT	COAD+READ
MAS1L	COAD+READ
MBD3L1	COAD+READ
MC2R	COAD+READ
MCART3P	COAD+READ
MDGA2	COAD+READ
MEFV	COAD+READ
MEG3	COAD+READ
MEG8	COAD+READ
MEGF6	COAD+READ
MFAP5	COAD+READ
MGAT5B	COAD+READ
MGC16025	COAD+READ
MGC16142	COAD+READ
MGC87042	COAD+READ
MIP	COAD+READ
MIR100	COAD+READ
MIR1185-1	COAD+READ
MIR1185-2	COAD+READ
MIR1197	COAD+READ
MIR1257	COAD+READ
MIR1260	COAD+READ
MIR127	COAD+READ
MIR1272	COAD+READ
MIR128-2	COAD+READ
MIR1287	COAD+READ
MIR1305	COAD+READ
MIR133A2	COAD+READ
MIR134	COAD+READ
MIR136	COAD+READ
MIR139	COAD+READ
MIR153-2	COAD+READ
MIR154	COAD+READ
MIR196A2	COAD+READ
MIR205	COAD+READ
MIR208B	COAD+READ
MIR218-1	COAD+READ
MIR24-1	COAD+READ
MIR296	COAD+READ
MIR299	COAD+READ
MIR300	COAD+READ
MIR30E	COAD+READ
MIR323	COAD+READ
MIR329-1	COAD+READ
MIR329-2	COAD+READ
MIR369	COAD+READ
MIR372	COAD+READ
MIR373	COAD+READ
MIR376A1	COAD+READ
MIR376A2	COAD+READ
MIR376B	COAD+READ
MIR379	COAD+READ
MIR380	COAD+READ
MIR382	COAD+READ
MIR409	COAD+READ
MIR410	COAD+READ
MIR411	COAD+READ
MIR412	COAD+READ
MIR432	COAD+READ
MIR433	COAD+READ
MIR453	COAD+READ
MIR485	COAD+READ
MIR487A	COAD+READ
MIR487B	COAD+READ
MIR489	COAD+READ
MIR493	COAD+READ
MIR494	COAD+READ
MIR495	COAD+READ
MIR496	COAD+READ
MIR515-1	COAD+READ
MIR515-2	COAD+READ
MIR518A2	COAD+READ
MIR518E	COAD+READ
MIR519C	COAD+READ
MIR520A	COAD+READ
MIR520F	COAD+READ
MIR520G	COAD+READ
MIR521-2	COAD+READ
MIR522	COAD+READ
MIR526A1	COAD+READ
MIR526B	COAD+READ
MIR539	COAD+READ
MIR551A	COAD+READ
MIR600	COAD+READ
MIR653	COAD+READ
MIR654	COAD+READ
MIR655	COAD+READ
MIR656	COAD+READ
MIR668	COAD+READ
MIR675	COAD+READ
MIR744	COAD+READ
MIR758	COAD+READ
MIR885	COAD+READ
MIR889	COAD+READ
MIR921	COAD+READ
MIRLET7A2	COAD+READ
MKLN1	COAD+READ
MLC1	COAD+READ
MLN	COAD+READ
MMEL1	COAD+READ
MMP17	COAD+READ
MMP2	COAD+READ
MMP21	COAD+READ
MMP26	COAD+READ
MORN1	COAD+READ
MORN3	COAD+READ
MPPED1	COAD+READ
MPPED2	COAD+READ
MRGPRD	COAD+READ
MRGPRE	COAD+READ
MRPL42P5	COAD+READ
MS4A1	COAD+READ
MS4A15	COAD+READ
MS4A4A	COAD+READ
MSR1	COAD+READ
MSRA	COAD+READ
MSX2P1	COAD+READ
MTUS2	COAD+READ
MUC16	COAD+READ
MYADML	COAD+READ
MYH13	COAD+READ
MYH3	COAD+READ
MYH7	COAD+READ
MYH8	COAD+READ
MYL2	COAD+READ
MYL7	COAD+READ
MYL9	COAD+READ
MYLK	COAD+READ
MYLK3	COAD+READ
MYO15A	COAD+READ
MYO16	COAD+READ
MYOG	COAD+READ
MYOM2	COAD+READ
MYT1L	COAD+READ
N6AMT2	COAD+READ
NACA2	COAD+READ
NALCN	COAD+READ
NAPSB	COAD+READ
NCAM1	COAD+READ
NCR2	COAD+READ
NCRNA00029	COAD+READ
NCRNA00051	COAD+READ
NCRNA00158	COAD+READ
NCRNA00159	COAD+READ
NCRNA00175	COAD+READ
NCRNA00200	COAD+READ
NDN	COAD+READ
NECAB1	COAD+READ
NEUROD4	COAD+READ
NEUROD6	COAD+READ
NFATC1	COAD+READ
NGB	COAD+READ
NGF	COAD+READ
NID1	COAD+READ
NKAIN1	COAD+READ
NKG7	COAD+READ
NKX6-3	COAD+READ
NLGN1	COAD+READ
NLGN2	COAD+READ
NLRC3	COAD+READ
NLRP12	COAD+READ
NLRP5	COAD+READ
NLRP7	COAD+READ
NLRP8	COAD+READ
NLRP9	COAD+READ
NMS	COAD+READ
NOBOX	COAD+READ
NOS1	COAD+READ
NPTX1	COAD+READ
NR4A1	COAD+READ
NR5A1	COAD+READ
NRIP3	COAD+READ
NRXN1	COAD+READ
NTM	COAD+READ
NTN1	COAD+READ
NTRK1	COAD+READ
NTRK3	COAD+READ
NXNL1	COAD+READ
OBP2B	COAD+READ
OBSCN	COAD+READ
OBSL1	COAD+READ
OCA2	COAD+READ
ODF1	COAD+READ
ODZ3	COAD+READ
OLFM1	COAD+READ
OLFML2B	COAD+READ
OPCML	COAD+READ
OPN1SW	COAD+READ
OR10C1	COAD+READ
OR10K1	COAD+READ
OR10K2	COAD+READ
OR10P1	COAD+READ
OR11A1	COAD+READ
OR11G2	COAD+READ
OR11H4	COAD+READ
OR11L1	COAD+READ
OR12D3	COAD+READ
OR14A16	COAD+READ
OR14C36	COAD+READ
OR1K1	COAD+READ
OR2AT4	COAD+READ
OR2C1	COAD+READ
OR2G2	COAD+READ
OR2L2	COAD+READ
OR2M1P	COAD+READ
OR2M4	COAD+READ
OR2M5	COAD+READ
OR2M7	COAD+READ
OR2T1	COAD+READ
OR2T29	COAD+READ
OR2T5	COAD+READ
OR2T8	COAD+READ
OR2V2	COAD+READ
OR2Y1	COAD+READ
OR2Z1	COAD+READ
OR3A1	COAD+READ
OR3A4	COAD+READ
OR4A47	COAD+READ
OR4D10	COAD+READ
OR4D5	COAD+READ
OR4E2	COAD+READ
OR4K15	COAD+READ
OR4M1	COAD+READ
OR4N4	COAD+READ
OR51F1	COAD+READ
OR51I2	COAD+READ
OR51S1	COAD+READ
OR51T1	COAD+READ
OR51V1	COAD+READ
OR52B4	COAD+READ
OR52B6	COAD+READ
OR52E2	COAD+READ
OR52E8	COAD+READ
OR52K2	COAD+READ
OR52N1	COAD+READ
OR52N5	COAD+READ
OR5A2	COAD+READ
OR5AC2	COAD+READ
OR5AU1	COAD+READ
OR5C1	COAD+READ
OR5I1	COAD+READ
OR5L1	COAD+READ
OR5M1	COAD+READ
OR5M8	COAD+READ
OR5M9	COAD+READ
OR5T1	COAD+READ
OR6B2	COAD+READ
OR6C4	COAD+READ
OR6F1	COAD+READ
OR6K6	COAD+READ
OR6N1	COAD+READ
OR6N2	COAD+READ
OR6V1	COAD+READ
OR6W1P	COAD+READ
OR7C2	COAD+READ
OR7D2	COAD+READ
OR7D4	COAD+READ
OR7E37P	COAD+READ
OR8B3	COAD+READ
OR8B4	COAD+READ
OR8B8	COAD+READ
OR8I2	COAD+READ
OR8K1	COAD+READ
OR8S1	COAD+READ
OR8U8	COAD+READ
OSMR	COAD+READ
OTOP3	COAD+READ
OTOR	COAD+READ
P2RY6	COAD+READ
P704P	COAD+READ
PABPC1P2	COAD+READ
PACRG	COAD+READ
PADI4	COAD+READ
PADI6	COAD+READ
PAG1	COAD+READ
PAIP2B	COAD+READ
PALM2	COAD+READ
PALM2-AKAP2	COAD+READ
PAR4	COAD+READ
PARK2	COAD+READ
PARP4	COAD+READ
PAR-SN	COAD+READ
PAX4	COAD+READ
PAX7	COAD+READ
PCCA	COAD+READ
PCDH15	COAD+READ
PCDH9	COAD+READ
PCDHB6	COAD+READ
PCP2	COAD+READ
PCSK2	COAD+READ
PDE1B	COAD+READ
PDE4D	COAD+READ
PDE6B	COAD+READ
PDHA2	COAD+READ
PDPN	COAD+READ
PDRG1	COAD+READ
PDZD2	COAD+READ
PDZRN4	COAD+READ
PECAM1	COAD+READ
PFKP	COAD+READ
PGA5	COAD+READ
PGBD5	COAD+READ
PGCP	COAD+READ
PGK2	COAD+READ
PGLYRP3	COAD+READ
PHACTR1	COAD+READ
PIK3CD	COAD+READ
PIK3CG	COAD+READ
PIK3R5	COAD+READ
PISRT1	COAD+READ
PKIA	COAD+READ
PKNOX2	COAD+READ
PLA2G4A	COAD+READ
PLA2G4C	COAD+READ
PLAC1L	COAD+READ
PLAC8L1	COAD+READ
PLCG2	COAD+READ
PLCH2	COAD+READ
PLCXD3	COAD+READ
PLD5	COAD+READ
PLEKHG4B	COAD+READ
PLUNC	COAD+READ
PLXNA4	COAD+READ
PMS2CL	COAD+READ
PNMAL1	COAD+READ
PNMAL2	COAD+READ
POLR2J3	COAD+READ
POM121L10P	COAD+READ
POM121L12	COAD+READ
POM121L4P	COAD+READ
PON1	COAD+READ
POTEA	COAD+READ
POTEC	COAD+READ
POTED	COAD+READ
POTEE	COAD+READ
POTEH	COAD+READ
POU6F1	COAD+READ
PP14571	COAD+READ
PPFIA2	COAD+READ
PPFIA4	COAD+READ
PPIAL4A	COAD+READ
PPIAL4B	COAD+READ
PPP1R16B	COAD+READ
PPP2R2C	COAD+READ
PPP3CC	COAD+READ
PPWD1	COAD+READ
PRAMEF1	COAD+READ
PRAMEF13	COAD+READ
PRAMEF14	COAD+READ
PRAMEF20	COAD+READ
PRAMEF4	COAD+READ
PRB4	COAD+READ
PRDM16	COAD+READ
PRDM6	COAD+READ
PRDM9	COAD+READ
PREX1	COAD+READ
PRF1	COAD+READ
PRG3	COAD+READ
PRIM2	COAD+READ
PRL	COAD+READ
PRMT8	COAD+READ
PRO1768	COAD+READ
PROKR1	COAD+READ
PROKR2	COAD+READ
PROP1	COAD+READ
PRR20A	COAD+READ
PRR20B	COAD+READ
PRR20C	COAD+READ
PRR20D	COAD+READ
PRR20E	COAD+READ
PRSS1	COAD+READ
PRSS38	COAD+READ
PRSS42	COAD+READ
PRSSL1	COAD+READ
PSAPL1	COAD+READ
PSG10	COAD+READ
PSG2	COAD+READ
PSG6	COAD+READ
PSKH2	COAD+READ
PSMA8	COAD+READ
PSMB11	COAD+READ
PTCHD2	COAD+READ
PTCHD3	COAD+READ
PTN	COAD+READ
PTPN3	COAD+READ
PTPRN2	COAD+READ
PTPRR	COAD+READ
PTPRS	COAD+READ
PTPRZ1	COAD+READ
PXDN	COAD+READ
PXDNL	COAD+READ
PYY	COAD+READ
RAB7L1	COAD+READ
RADIL	COAD+READ
RAG2	COAD+READ
RAI14	COAD+READ
RAMP3	COAD+READ
RAPSN	COAD+READ
RASGEF1A	COAD+READ
RASGEF1C	COAD+READ
RASGRP3	COAD+READ
RASSF2	COAD+READ
RBM46	COAD+READ
RBMXL2	COAD+READ
RCSD1	COAD+READ
RCVRN	COAD+READ
RELL1	COAD+READ
REM1	COAD+READ
RET	COAD+READ
RETN	COAD+READ
REXO1L1	COAD+READ
REXO1L2P	COAD+READ
RFPL1	COAD+READ
RFPL1S	COAD+READ
RFPL2	COAD+READ
RFPL3S	COAD+READ
RFPL4A	COAD+READ
RFPL4B	COAD+READ
RFTN1	COAD+READ
RFX4	COAD+READ
RFX7	COAD+READ
RIMBP2	COAD+READ
RIMS1	COAD+READ
RIT2	COAD+READ
RMRP	COAD+READ
RNASE10	COAD+READ
RNASE13	COAD+READ
RNF144A	COAD+READ
RNF17	COAD+READ
RNF175	COAD+READ
ROBO2	COAD+READ
ROBO4	COAD+READ
RORA	COAD+READ
RORC	COAD+READ
RP1L1	COAD+READ
RPL23P8	COAD+READ
RPL3L	COAD+READ
RPS6KA2	COAD+READ
RTL1	COAD+READ
RTN1	COAD+READ
RTP1	COAD+READ
RTP2	COAD+READ
RWDD2B	COAD+READ
RYR1	COAD+READ
RYR2	COAD+READ
RYR3	COAD+READ
S100A7A	COAD+READ
[truncated: 956 more rows]

## Sheet: miRNA
Genes	Cancer
hsa-miR-628-5p	CESC
hsa-miR-30a-5p	CHOL
hsa-miR-30a-3p	CHOL
hsa-miR-99a-3p	CHOL
hsa-miR-299-5p	COAD
hsa-miR-377-5p	COAD
hsa-miR-431-3p	COAD
hsa-miR-410-3p	COAD
hsa-miR-485-3p	COAD
hsa-miR-432-5p	COAD
hsa-miR-496	COAD
hsa-miR-654-3p	COAD
hsa-miR-1296-5p	COAD
hsa-let-7d-3p	COAD+READ
hsa-miR-139-3p	COAD+READ
hsa-miR-127-3p	COAD+READ
hsa-miR-134-5p	COAD+READ
hsa-miR-106b-3p	COAD+READ
hsa-miR-299-5p	COAD+READ
hsa-miR-370-3p	COAD+READ
hsa-miR-377-5p	COAD+READ
hsa-miR-326	COAD+READ
hsa-miR-431-5p	COAD+READ
hsa-miR-431-3p	COAD+READ
hsa-miR-410-3p	COAD+READ
hsa-miR-485-3p	COAD+READ
hsa-miR-432-5p	COAD+READ
hsa-miR-496	COAD+READ
hsa-miR-654-3p	COAD+READ
hsa-miR-1296-5p	COAD+READ
hsa-miR-1271-5p	COAD+READ
hsa-miR-766-3p	COAD+READ
hsa-miR-744-5p	COAD+READ
hsa-miR-877-5p	COAD+READ
hsa-miR-1180-3p	COAD+READ
hsa-miR-1307-3p	COAD+READ
hsa-miR-130b-3p	LIHC
hsa-miR-130b-5p	LIHC
hsa-miR-877-5p	READ
hsa-miR-939-5p	READ
hsa-miR-940	READ
hsa-miR-192-5p	UCEC
hsa-miR-192-3p	UCEC
hsa-miR-10a-5p	UCEC
hsa-miR-10a-3p	UCEC
hsa-miR-204-5p	UCEC
hsa-miR-194-5p	UCEC
hsa-miR-194-3p	UCEC
hsa-miR-34b-5p	UCEC
hsa-miR-34b-3p	UCEC
hsa-miR-34c-5p	UCEC
hsa-miR-34c-3p	UCEC
hsa-miR-335-5p	UCEC
hsa-miR-511-5p	UCEC
hsa-miR-556-3p	UCEC
hsa-miR-652-3p	UCEC
hsa-miR-708-3p	UCEC
hsa-miR-2355-5p	UCEC

## Sheet: Protein
Genes	Cancer
YWHAE	ESCA
FN1	ESCA
PRDX1	ESCA
PRKCA	ESCA
BAK1	ESCA
ANXA7	ESCA

## Sheet: SNV
Genes	Cancer
SYNE1	ESCA
LRP2	ESCA
KMT2C	ESCA
DYRK1A	UCEC
ATP2B3	UCEC
MED12	UCEC
AHNAK	UCEC
NFE2L2	UCEC
CEP290	UCEC
REV3L	UCEC
SAMD9L	ESCA
EPPK1	SKCM
MORC1	SKCM
REV3L	SKCM
USP34	SKCM
ZNF831	SKCM
MUC5B	UCEC
VPS13A	UCEC
TTN	UCEC
DNAH1	UCEC
SDK1	UCEC
WDR87	UCEC

## Sheet: SCNV
SCNV	Genes	Cancer
3p14.2	FAM3D	CESC
3p14.2	C3orf67	CESC
3p14.2	FHIT	CESC
3p14.2	NPCDR1	CESC
3p14.2	U3|ENSG00000212211.1	CESC
3p14.2	PTPRG	CESC
3p14.2	C3orf14	CESC
3p14.2	FEZF2	CESC
3p14.2	CADPS	CESC
3p14.2	RN7SL863P	CESC
3p14.2	LINC00698	CESC
3p14.2	SYNPR	CESC
3p14.2	RNA5SP134	CESC
3p14.2	SNTN	CESC
3p14.2	MRO	CESC
18q21.2	ME2	CESC
18q21.2	ELAC1	CESC
18q21.2	SMAD4	CESC
18q21.2	RN7SL695P	CESC
18q21.2	MEX3C	CESC
18q21.2	snoU13|ENSG00000238885.1	CESC
18q21.2	DCC	CESC
18q21.2	MBD2	CESC
18q21.2	SNORA37	CESC
18q21.2	POLI	CESC
18q21.2	STARD6	CESC
18q21.2	C18orf54	CESC
18q21.2	DYNAP	CESC
18q21.2	RAB27B	CESC
18q21.2	CCDC68	CESC
18q21.2	RNA5SP459	CESC
18q21.2	TCF4	CESC
18q21.2	MIR4529	CESC
18q21.2	SNORA73|ENSG00000201816.1	CESC
10q26.12	MIR4682	CHOL
10q26.13	PPAPDC1A	CHOL
10q26.14	C10orf85	CHOL
10q26.15	WDR11	CHOL
7p21.3	COL28A1	COAD+READ
7p21.3	MIOS	COAD+READ
7p21.3	RPA3	COAD+READ
7p21.3	GLCCI1	COAD+READ
7p21.3	ICA1	COAD+READ
7p21.3	NXPH1	COAD+READ
7p21.3	U3|ENSG00000212422.1	COAD+READ
7p21.3	NDUFA4	COAD+READ
7p21.3	PHF14	COAD+READ
7p21.3	THSD7A	COAD+READ
7p21.3	TMEM106B	COAD+READ
7p21.3	VWDE	COAD+READ
7p21.3	SCIN	COAD+READ
7p21.3	ARL4A	COAD+READ
7p21.3	SNORA64|ENSG00000199470.1	COAD+READ
7p21.3	RN7SKP228	COAD+READ
5q23.3	SLC12A2	COAD+READ
5q23.3	FBN2	COAD+READ
5q23.3	SLC27A6	COAD+READ
5q23.3	ISOC1	COAD+READ
5q23.3	MIR4633	COAD+READ
5q23.3	MIR4460	COAD+READ
5q23.3	ADAMTS19	COAD+READ
5q23.3	KIAA1024L	COAD+READ
5q23.3	CHSY3	COAD+READ
5q23.3	RNU6ATAC10P	COAD+READ
5q23.3	RNA5SP191	COAD+READ
5q23.3	HINT1	COAD+READ
5q23.3	LYRM7	COAD+READ
5q23.3	CDC42SE2	COAD+READ
3p22.1	SLC25A38	KIRP
3p22.1	RPSA	KIRP
3p22.1	SNORA62|ENSG00000202363.1	KIRP
3p22.1	SNORA6	KIRP
3p22.1	MOBP	KIRP
3p22.1	MYRIP	KIRP
3p22.1	RN7SL411P	KIRP
3p22.1	SNORA64|ENSG00000202517.1	KIRP
3p22.1	EIF1B	KIRP
3p22.1	ENTPD3	KIRP
3p22.1	RPL14	KIRP
3p22.1	ZNF619	KIRP
3p22.1	ZNF620	KIRP
3p22.1	ZNF621	KIRP
3p22.1	CTNNB1	KIRP
3p22.1	ULK4	KIRP
3p22.1	SCARNA21|ENSG00000252409.1	KIRP
3p22.1	RN7SKP58	KIRP
3p22.1	TRAK1	KIRP
3p22.1	U8|ENSG00000212145.2	KIRP
3p22.1	CCK	KIRP
3p22.1	LYZL4	KIRP
3p22.1	VIPR1	KIRP
3p22.1	SEC22C	KIRP
3p22.1	SS18L2	KIRP
3p22.1	NKTR	KIRP
3p22.1	ZBTB47	KIRP
3p22.1	RN7SL567P	KIRP
3p22.1	KLHL40	KIRP
3p22.1	CCDC13	KIRP
3p22.1	HHATL	KIRP
3p22.1	HIGD1A	KIRP
3p22.1	ACKR2	KIRP
3p22.1	KRBOX1	KIRP
3p22.1	CYP8B1	KIRP
3p22.1	ZNF662	KIRP
3p22.1	FAM198A	KIRP
3p22.1	GTDC2	KIRP
3p22.1	SNRK	KIRP
3p22.1	RN7SL517P	KIRP
3p22.1	ANO10	KIRP
17q25.3	MIR4316	LIHC
17q25.3	FLJ45079	LIHC
17q25.3	TNRC6C	LIHC
17q25.3	TMC6	LIHC
17q25.3	TMC8	LIHC
17q25.3	C17orf99	LIHC
17q25.3	SYNGR2	LIHC
17q25.3	TK1	LIHC
17q25.3	AFMID	LIHC
17q25.3	BIRC5	LIHC
17q25.3	TMEM235	LIHC
17q25.3	SOCS3	LIHC
17q25.3	RN7SL236P	LIHC
17q25.3	PGS1	LIHC
17q25.3	SNORA30|ENSG00000200063.1	LIHC
17q25.3	DNAH17	LIHC
17q25.3	RN7SL454P	LIHC
17q25.3	CYTH1	LIHC
17q25.3	USP36	LIHC
17q25.3	TIMP2	LIHC
17q25.3	DDC8	LIHC
17q25.3	LGALS3BP	LIHC
17q25.3	CANT1	LIHC
17q25.3	C1QTNF1	LIHC
17q25.3	ENGASE	LIHC
17q25.3	RBFOX3	LIHC
17q25.3	MIR4739	LIHC
17q25.3	snoU13|ENSG00000239173.1	LIHC
17q25.3	ENPP7	LIHC
17q25.3	CBX2	LIHC
17q25.3	CBX8	LIHC
17q25.3	CBX4	LIHC
17q25.3	TBC1D16	LIHC
17q25.3	CCDC40	LIHC
17q25.3	GAA	LIHC
17q25.3	EIF4A3	LIHC
17q25.3	CARD14	LIHC
17q25.3	SGSH	LIHC
17q25.3	SLC26A11	LIHC
17q25.3	RNF213	LIHC
17q25.3	ENDOV	LIHC
17q25.3	MIR4730	LIHC
17q25.3	NPTX1	LIHC
17q25.3	RPTOR	LIHC
17q25.3	CHMP6	LIHC
17q25.3	BAIAP2	LIHC
17q25.3	AATK	LIHC
17q25.3	MIR1250	LIHC
17q25.3	MIR338	LIHC
17q25.3	MIR657	LIHC
17q25.3	AZI1	LIHC
17q25.3	ENTHD2	LIHC
17q25.3	C17orf89	LIHC
17q25.3	SLC38A10	LIHC
17q25.3	LINC00482	LIHC
17q25.3	TMEM105	LIHC
17q25.3	MIR4740	LIHC
17q25.3	MIR3186	LIHC
17q25.3	ACTG1	LIHC
17q25.3	FSCN2	LIHC
17q25.3	C17orf70	LIHC
17q25.3	NPLOC4	LIHC
17q25.3	TSPAN10	LIHC
17q25.3	PDE6G	LIHC
17q25.3	OXLD1	LIHC
17q25.3	CCDC137	LIHC
17q25.3	ARL16	LIHC
17q25.3	HGS	LIHC
17q25.3	MRPL12	LIHC
17q25.3	SLC25A10	LIHC
17q25.3	FAM195B	LIHC
17q25.3	GCGR	LIHC
17q25.3	P4HB	LIHC
17q25.3	PPP1R27	LIHC
17q25.3	ARHGDIA	LIHC
17q25.3	ALYREF	LIHC
17q25.3	ANAPC11	LIHC
17q25.3	NPB	LIHC
17q25.3	PCYT2	LIHC
17q25.3	SIRT7	LIHC
17q25.3	MAFG	LIHC
17q25.3	MYADML2	LIHC
17q25.3	PYCR1	LIHC
17q25.3	NOTUM	LIHC
17q25.3	ASPSCR1	LIHC
17q25.3	STRA13	LIHC
17q25.3	DCXR	LIHC
17q25.3	LRRC45	LIHC
17q25.3	RAC3	LIHC
17q25.3	RFNG	LIHC
17q25.3	GPS1	LIHC
17q25.3	DUS1L	LIHC
17q25.3	FASN	LIHC
17q25.3	CCDC57	LIHC
17q25.3	CSNK1D	LIHC
17q25.3	SLC16A3	LIHC
17q25.3	snoU13|ENSG00000238947.1	LIHC
17q25.3	CD7	LIHC
17q25.3	SECTM1	LIHC
17q25.3	TEX19	LIHC
17q25.3	UTS2R	LIHC
17q25.3	OGFOD3	LIHC
17q25.3	HEXDC	LIHC
17q25.3	C17orf62	LIHC
17q25.3	NARF	LIHC
17q25.3	FOXK2	LIHC
17q25.3	snoU13|ENSG00000238403.1	LIHC
17q25.3	WDR45B	LIHC
17q25.3	RAB40B	LIHC
17q25.3	MIR4525	LIHC
17q25.3	FN3KRP	LIHC
17q25.3	FN3K	LIHC
17q25.3	TBCD	LIHC
17q25.3	ZNF750	LIHC
17q25.3	B3GNTL1	LIHC
17q25.3	METRNL	LIHC
17q21.31	RAMP2	UCEC
17q21.31	VPS25	UCEC
17q21.31	WNK4	UCEC
17q21.31	CNTD1	UCEC
17q21.31	COA3	UCEC
17q21.31	BECN1	UCEC
17q21.31	PSME3	UCEC
17q21.31	AOC2	UCEC
17q21.31	AOC3	UCEC
17q21.31	AOC4P	UCEC
17q21.31	LINC00671	UCEC
17q21.31	G6PC	UCEC
17q21.31	RNY4P2	UCEC
17q21.31	SNORA40|ENSG00000212149.1	UCEC
17q21.31	AARSD1	UCEC
17q21.31	PTGES3L	UCEC
17q21.31	RUNDC1	UCEC
17q21.31	RPL27	UCEC
17q21.31	IFI35	UCEC
17q21.31	VAT1	UCEC
17q21.31	RND2	UCEC
17q21.31	BRCA1	UCEC
17q21.31	NBR2	UCEC
17q21.31	NBR1	UCEC
17q21.31	ARL4D	UCEC
17q21.31	LINC00854	UCEC
17q21.31	LINC00910	UCEC
17q21.31	TMEM106A	UCEC
17q21.31	MIR2117	UCEC
17q21.31	DHX8	UCEC
17q21.31	ETV4	UCEC
17q21.31	MEOX1	UCEC
17q21.31	SOST	UCEC
17q21.31	DUSP3	UCEC
17q21.31	C17orf105	UCEC
17q21.31	MPP3	UCEC
17q21.31	CD300LG	UCEC
17q21.31	MPP2	UCEC
17q21.31	FAM215A	UCEC
17q21.31	PPY	UCEC
17q21.31	PYY	UCEC
17q21.31	NAGS	UCEC
17q21.31	TMEM101	UCEC
17q21.31	U3|ENSG00000221044.1	UCEC
17q21.31	LSM12	UCEC
17q21.31	G6PC3	UCEC
17q21.31	HDAC5	UCEC
17q21.31	C17orf53	UCEC
17q21.31	ASB16	UCEC
17q21.31	TMUB2	UCEC
17q21.31	ATXN7L3	UCEC
17q21.31	UBTF	UCEC
17q21.31	SLC4A1	UCEC
17q21.31	RN7SL507P	UCEC
17q21.31	RUNDC3A	UCEC
17q21.31	U3|ENSG00000221496.1	UCEC
17q21.31	SLC25A39	UCEC
17q21.31	GRN	UCEC
17q21.31	FAM171A2	UCEC
17q21.31	ITGA2B	UCEC
17q21.31	GPATCH8	UCEC
17q21.31	RN7SL258P	UCEC
17q21.31	FZD2	UCEC
17q21.31	C17orf104	UCEC
17q21.31	CCDC43	UCEC
17q21.31	DBF4B	UCEC
17q21.31	RN7SL819P	UCEC
17q21.31	ADAM11	UCEC
17q21.31	GJC1	UCEC
17q21.31	HIGD1B	UCEC
17q21.31	EFTUD2	UCEC
17q21.31	RN7SL405P	UCEC
17q21.31	CCDC103	UCEC
17q21.31	FAM187A	UCEC
17q21.31	GFAP	UCEC
17q21.31	KIF18B	UCEC
17q21.31	C1QL1	UCEC
17q21.31	DCAKD	UCEC
17q21.31	NMT1	UCEC
17q21.31	PLCD3	UCEC
17q21.31	ACBD4	UCEC
17q21.31	HEXIM1	UCEC
17q21.31	HEXIM2	UCEC
17q21.31	FMNL1	UCEC
17q21.31	SPATA32	UCEC
17q21.31	MAP3K14	UCEC
17q21.31	RNA5SP443	UCEC
17q21.31	ARHGAP27	UCEC
17q21.31	ARL17A	UCEC
17q21.31	ARL17B	UCEC
17q21.31	CRHR1	UCEC
17q21.31	FAM215B	UCEC
17q21.31	KANSL1	UCEC
17q21.31	LRRC37A2	UCEC
17q21.31	LRRC37A4P	UCEC
17q21.31	LRRC37A	UCEC
17q21.31	MAPT	UCEC
17q21.31	NSF	UCEC
17q21.31	PLEKHM1	UCEC
17q21.31	RN7SL199P	UCEC
17q21.31	RN7SL656P	UCEC
17q21.31	RN7SL730P	UCEC
17q21.31	RN7SL739P	UCEC
17q21.31	SPPL2C	UCEC
17q21.31	STH	UCEC
17q21.31	WNT3	UCEC
16q22.3	HCCAT5	UCEC
16q22.3	C16orf47	UCEC
16q22.3	CLEC18B	UCEC
16q22.3	NPIPB15	UCEC
16q22.3	PSMD7	UCEC
16q22.3	GLG1	UCEC
16q22.3	RFWD3	UCEC
16q22.3	MLKL	UCEC
16q22.3	FA2H	UCEC
16q22.3	WDR59	UCEC
16q22.3	ZNRF1	UCEC
16q22.3	LDHD	UCEC
16q22.3	ZFP1	UCEC
16q22.3	CTRB1	UCEC
16q22.3	CTRB2	UCEC
16q22.3	BCAR1	UCEC
16q22.3	CFDP1	UCEC
16q22.3	SNORA76|ENSG00000252122.1	UCEC
16q22.3	TMEM170A	UCEC
16q22.3	CHST6	UCEC
16q22.3	CHST5	UCEC
16q22.3	TMEM231	UCEC
16q22.3	GABARAPL2	UCEC
16q22.3	ADAT1	UCEC
16q22.3	KARS	UCEC
16q22.3	TERF2IP	UCEC
16q22.3	RN7SL520P	UCEC
16q22.3	RNA5SP430	UCEC
16q22.3	CNTNAP4	UCEC
16q22.3	RN7SKP233	UCEC
16q22.3	SNORD33|ENSG00000252022.1	UCEC
16q22.3	MIR4719	UCEC
16q22.3	MON1B	UCEC
16q22.3	SYCE1L	UCEC
16q22.3	ADAMTS18	UCEC
16q22.3	NUDT7	UCEC
16q22.3	VAT1L	UCEC
16q22.3	CLEC3A	UCEC
16q22.3	WWOX	UCEC
16q22.3	PIH1	UCEC
3p14.1	C3orf49	UCEC
3p14.1	THOC7	UCEC
3p14.1	ATXN7	UCEC
3p14.1	PSMD6	UCEC
3p14.1	U3|ENSG00000200222.1	UCEC
3p14.1	PRICKLE2	UCEC
3p14.1	ADAMTS9	UCEC
3p14.1	MAGI1	UCEC
3p14.1	SLC25A26	UCEC
3p14.1	RN7SL482P	UCEC
3p14.1	LRIG1	UCEC
3p14.1	KBTBD8	UCEC
3p14.1	SUCLG2	UCEC
3p14.1	FAM19A1	UCEC
3p14.1	FAM19A4	UCEC
3p14.1	RNA5SP135	UCEC
3p14.1	EOGT	UCEC
3p14.1	TMF1	UCEC
3p14.1	MIR3136	UCEC
3p14.1	UBA3	UCEC
3p14.1	ARL6IP5	UCEC
3p14.1	LMOD3	UCEC
3p14.1	FRMD4B	UCEC
3p14.1	MITF	UCEC
